# Supplementary material for: Gastric-type endocervical adenocarcinoma, superficial myofibroblastoma, sex cord-stromal tumors, and HSIL in Peutz−Jeghers syndrome: a rare case report, genetic characterization, and review of literature
Source: Front Oncol. 2025 Feb 13;15:1472017. doi: 10.3389/fonc.2025.1472017 (PMC11865206; doi:10.3389/fonc.2025.1472017)
Supplement: Supplementary file 5 [file Table4.xls]

Term	Database	ID	Input number	Background number	P-Value	Corrected P-Value	GeneSymbol	Input	Hyperlink
Generic Transcription Pathway	Reactome	R-HSA-212436	35	822	0.000117314335051	0.347602374757	PDPK1|ZNF267|ZNF254|APAF1|ZNF92|ZNF729|CENPJ|ZNF233|ZNF682|ZNF606|POLR2B|MED30|ZNF43|NUAK1|ZNF596|ZNF430|BRD7|ZNF354B|ZNF665|ZNF662|ZNF705A|ZNF552|ZNF250|ZNF556|TNKS1BP1|PPP1R13L|UBA52|CCNA1|ZNF493|BLM|ZNF100|ZNF804B|LRPPRC|MAML1|ZNF709	5170|10308|9534|317|168374|100287226|55835|353355|91120|80095|5431|90390|7594|9891|169270|80264|29117|117608|79788|389114|440077|79818|58500|80032|85456|10848|7311|8900|284443|641|163227|219578|10128|9794|163051	http://www.reactome.org/cgi-bin/eventbrowser_st_id?ST_ID=R-HSA-212436
Platinum drug resistance	KEGG PATHWAY	hsa01524	6	75	0.00421636799706	0.748858115192	PDPK1|CDKN2A|TOP2B|APAF1|XIAP|BIRC2	5170|1029|7155|317|331|329	http://www.genome.jp/kegg-bin/show_pathway?hsa01524/hsa:317%09red/hsa:7155%09red/hsa:1029%09red/hsa:329%09red/hsa:331%09red/hsa:5170%09red
Regulation of necroptotic cell death	Reactome	R-HSA-5675482	3	15	0.00553096708217	0.748858115192	XIAP|BIRC2|UBA52	331|329|7311	http://www.reactome.org/cgi-bin/eventbrowser_st_id?ST_ID=R-HSA-5675482
Regulated Necrosis	Reactome	R-HSA-5218859	3	17	0.00749611608519	0.748858115192	XIAP|BIRC2|UBA52	331|329|7311	http://www.reactome.org/cgi-bin/eventbrowser_st_id?ST_ID=R-HSA-5218859
RIPK1-mediated regulated necrosis	Reactome	R-HSA-5213460	3	17	0.00749611608519	0.748858115192	XIAP|BIRC2|UBA52	331|329|7311	http://www.reactome.org/cgi-bin/eventbrowser_st_id?ST_ID=R-HSA-5213460
Regulation of PLK1 Activity at G2/M Transition	Reactome	R-HSA-2565942	6	85	0.0110684963731	0.748858115192	CEP63|DYNC1I2|UBA52|CENPJ|SDCCAG8|PPP1CB	80254|1781|7311|55835|10806|5500	http://www.reactome.org/cgi-bin/eventbrowser_st_id?ST_ID=R-HSA-2565942
Netrin-1 signaling	Reactome	R-HSA-373752	4	41	0.013339282701	0.748858115192	TRPC7|MYO10|SLIT3|UNC5D	57113|4651|6586|137970	http://www.reactome.org/cgi-bin/eventbrowser_st_id?ST_ID=R-HSA-373752
Downregulation of ERBB4 signaling	Reactome	R-HSA-1253288	2	7	0.0136655748766	0.748858115192	WWP1|UBA52	11059|7311	http://www.reactome.org/cgi-bin/eventbrowser_st_id?ST_ID=R-HSA-1253288
Apoptotic factor-mediated response	Reactome	R-HSA-111471	2	7	0.0136655748766	0.748858115192	XIAP|APAF1	331|317	http://www.reactome.org/cgi-bin/eventbrowser_st_id?ST_ID=R-HSA-111471
RHO GTPases activate PAKs	Reactome	R-HSA-5627123	3	23	0.0156150424665	0.748858115192	MYH10|PPP1CB|PAK2	4628|5500|5062	http://www.reactome.org/cgi-bin/eventbrowser_st_id?ST_ID=R-HSA-5627123
RAF activation	Reactome	R-HSA-5673000	3	24	0.0173045954301	0.748858115192	JAK2|RAF1|PPP2R5A	3717|5894|5525	http://www.reactome.org/cgi-bin/eventbrowser_st_id?ST_ID=R-HSA-5673000
icosapentaenoate biosynthesis II (metazoa)	BioCyc	PWY-7049	2	13	0.0203464473203	0.748858115192	ACSL4|ACSL1	2182|2180	http://biocyc.org/HUMAN/NEW-IMAGE?type=NIL&object=PWY-7049
gamma-linolenate biosynthesis	BioCyc	PWY-6000	2	14	0.023036878329	0.748858115192	ACSL4|ACSL1	2182|2180	http://biocyc.org/HUMAN/NEW-IMAGE?type=NIL&object=PWY-6000
Interleukin-6 signaling	Reactome	R-HSA-1059683	2	10	0.0240579709853	0.748858115192	JAK2|IL6ST	3717|3572	http://www.reactome.org/cgi-bin/eventbrowser_st_id?ST_ID=R-HSA-1059683
fatty acid activation	BioCyc	PWY-5143	2	15	0.0258659265909	0.748858115192	ACSL4|ACSL1	2182|2180	http://biocyc.org/HUMAN/NEW-IMAGE?type=NIL&object=PWY-5143
Non-small cell lung cancer	KEGG PATHWAY	hsa05223	4	56	0.0262483602079	0.748858115192	RAF1|PDPK1|CDKN2A|PLCG2	5894|5170|1029|5336	http://www.genome.jp/kegg-bin/show_pathway?hsa05223/hsa:5336%09red/hsa:5894%09red/hsa:5170%09red/hsa:1029%09red
Adrenergic signaling in cardiomyocytes	KEGG PATHWAY	hsa04261	7	149	0.0283320179305	0.748858115192	RYR2|CACNA2D1|PPP2R3C|PPP2R2B|PPP2R5A|ADCY6|PPP1CB	6262|781|55012|5521|5525|112|5500	http://www.genome.jp/kegg-bin/show_pathway?hsa04261/hsa:5521%09red/hsa:5525%09red/hsa:5500%09red/hsa:781%09red/hsa:112%09red/hsa:6262%09red/hsa:55012%09red
TNFR1-induced NFkappaB signaling pathway	Reactome	R-HSA-5357956	3	30	0.0295027740075	0.748858115192	XIAP|BIRC2|UBA52	331|329|7311	http://www.reactome.org/cgi-bin/eventbrowser_st_id?ST_ID=R-HSA-5357956
Apoptosis - multiple species	KEGG PATHWAY	hsa04215	3	33	0.0297398223441	0.748858115192	XIAP|BIRC2|APAF1	331|329|317	http://www.genome.jp/kegg-bin/show_pathway?hsa04215/hsa:329%09red/hsa:317%09red/hsa:331%09red
Stimuli-sensing channels	Reactome	R-HSA-2672351	6	108	0.0300239589568	0.748858115192	RYR2|TRPC7|UBA52|CLCA4|RAF1|WWP1	6262|57113|7311|22802|5894|11059	http://www.reactome.org/cgi-bin/eventbrowser_st_id?ST_ID=R-HSA-2672351
Fatty acid biosynthesis	KEGG PATHWAY	hsa00061	2	13	0.0314509820992	0.748858115192	ACSL4|ACSL1	2182|2180	http://www.genome.jp/kegg-bin/show_pathway?hsa00061/hsa:2180%09red/hsa:2182%09red
Regulation of TNFR1 signaling	Reactome	R-HSA-5357905	3	32	0.0343513134976	0.748858115192	XIAP|BIRC2|UBA52	331|329|7311	http://www.reactome.org/cgi-bin/eventbrowser_st_id?ST_ID=R-HSA-5357905
Regulation of TP53 Degradation	Reactome	R-HSA-6804757	3	34	0.0395850038	0.748858115192	PDPK1|UBA52|CCNA1	5170|7311|8900	http://www.reactome.org/cgi-bin/eventbrowser_st_id?ST_ID=R-HSA-6804757
Axon guidance mediated by netrin	PANTHER	P00009	3	30	0.0404065563011	0.748858115192	UNC5D|PIK3C2B|PLCG2	137970|5287|5336	http://www.pantherdb.org/pathway/pathwayDiagram.jsp?catAccession=P00009
Regulation of TP53 Expression and Degradation	Reactome	R-HSA-6806003	3	35	0.042344384895	0.748858115192	PDPK1|UBA52|CCNA1	5170|7311|8900	http://www.reactome.org/cgi-bin/eventbrowser_st_id?ST_ID=R-HSA-6806003
Gene Expression	Reactome	R-HSA-74160	47	1719	0.043047874312	0.748858115192	PDPK1|ZNF267|ZNF254|APAF1|ZNF92|ZNF729|DICER1|ZNF233|SF3B3|ZNF682|NFIB|ZNF606|POLR2B|LRPPRC|MED30|ZNF43|THG1L|NUAK1|MTO1|ZNF596|ZNF430|BRD7|EXOSC6|ZNF354B|ZNF665|ICE1|ZNF662|PSMD1|ZNF705A|MYBL1|DCP2|CWC22|ZNF552|ZNF250|ZNF556|TNKS1BP1|PPP1R13L|UBA52|CCNA1|ZNF493|BLM|ZNF100|ZNF804B|CENPJ|MAML1|NOP58|ZNF709	5170|10308|9534|317|168374|100287226|23405|353355|23450|91120|4781|80095|5431|10128|90390|7594|54974|9891|25821|169270|80264|29117|118460|117608|79788|23379|389114|5707|440077|4603|167227|57703|79818|58500|80032|85456|10848|7311|8900|284443|641|163227|219578|55835|9794|51602|163051	http://www.reactome.org/cgi-bin/eventbrowser_st_id?ST_ID=R-HSA-74160
Regulation of TP53 Activity	Reactome	R-HSA-5633007	7	152	0.0457998418542	0.748858115192	PDPK1|PPP1R13L|UBA52|CCNA1|BLM|NUAK1|BRD7	5170|10848|7311|8900|641|9891|29117	http://www.reactome.org/cgi-bin/eventbrowser_st_id?ST_ID=R-HSA-5633007
G2/M Transition	Reactome	R-HSA-69275	8	185	0.0459734026116	0.748858115192	CEP63|DYNC1I2|PSMD1|UBA52|CENPJ|SDCCAG8|CCNA1|PPP1CB	80254|1781|5707|7311|55835|10806|8900|5500	http://www.reactome.org/cgi-bin/eventbrowser_st_id?ST_ID=R-HSA-69275
Regulation of innate immune responses to cytosolic DNA	Reactome	R-HSA-3134975	2	15	0.0463569315092	0.748858115192	NLRP4|UBA52	147945|7311	http://www.reactome.org/cgi-bin/eventbrowser_st_id?ST_ID=R-HSA-3134975
Association of licensing factors with the pre-replicative complex	Reactome	R-HSA-69298	2	15	0.0463569315092	0.748858115192	UBA52|ORC1	7311|4998	http://www.reactome.org/cgi-bin/eventbrowser_st_id?ST_ID=R-HSA-69298
Fc epsilon RI signaling pathway	KEGG PATHWAY	hsa04664	4	68	0.0465899350509	0.748858115192	PLA2G4E|PDPK1|RAF1|PLCG2	123745|5170|5894|5336	http://www.genome.jp/kegg-bin/show_pathway?hsa04664/hsa:5336%09red/hsa:5894%09red/hsa:5170%09red/hsa:123745%09red
Mitotic G2-G2/M phases	Reactome	R-HSA-453274	8	187	0.0483068372347	0.748858115192	CEP63|DYNC1I2|PSMD1|UBA52|CENPJ|SDCCAG8|CCNA1|PPP1CB	80254|1781|5707|7311|55835|10806|8900|5500	http://www.reactome.org/cgi-bin/eventbrowser_st_id?ST_ID=R-HSA-453274
Cell death signalling via NRAGE, NRIF and NADE	Reactome	R-HSA-204998	4	63	0.0484546988168	0.748858115192	TIAM2|OBSCN|UBA52|ARHGEF6	26230|84033|7311|9459	http://www.reactome.org/cgi-bin/eventbrowser_st_id?ST_ID=R-HSA-204998
fatty acid beta-oxidation (peroxisome)	BioCyc	PWY66-391	2	22	0.049184608006	0.748858115192	ACSL4|ACSL1	2182|2180	http://biocyc.org/HUMAN/NEW-IMAGE?type=NIL&object=PWY66-391
Bladder cancer	KEGG PATHWAY	hsa05219	3	41	0.0494782401319	0.748858115192	RAF1|DAPK1|CDKN2A	5894|1612|1029	http://www.genome.jp/kegg-bin/show_pathway?hsa05219/hsa:5894%09red/hsa:1612%09red/hsa:1029%09red
C-type lectin receptors (CLRs)	Reactome	R-HSA-5621481	6	124	0.0513767713277	0.748858115192	PDPK1|PAK2|PSMD1|UBA52|RAF1|PLCG2	5170|5062|5707|7311|5894|5336	http://www.reactome.org/cgi-bin/eventbrowser_st_id?ST_ID=R-HSA-5621481
PKA activation	Reactome	R-HSA-163615	2	16	0.0514601770626	0.748858115192	PRKAR1A|ADCY6	5573|112	http://www.reactome.org/cgi-bin/eventbrowser_st_id?ST_ID=R-HSA-163615
TRAF6 mediated IRF7 activation in TLR7/8 or 9 signaling	Reactome	R-HSA-975110	2	16	0.0514601770626	0.748858115192	TLR7|UBA52	51284|7311	http://www.reactome.org/cgi-bin/eventbrowser_st_id?ST_ID=R-HSA-975110
Translesion synthesis by REV1	Reactome	R-HSA-110312	2	16	0.0514601770626	0.748858115192	RFC1|UBA52	5981|7311	http://www.reactome.org/cgi-bin/eventbrowser_st_id?ST_ID=R-HSA-110312
fatty acid beta-oxidation	BioCyc	FAO-PWY	2	23	0.0529685366991	0.748858115192	ACSL4|ACSL1	2182|2180	http://biocyc.org/HUMAN/NEW-IMAGE?type=NIL&object=FAO-PWY
Dual incision in TC-NER	Reactome	R-HSA-6782135	4	66	0.0553057311576	0.748858115192	ERCC5|RFC1|POLR2B|UBA52	2073|5981|5431|7311	http://www.reactome.org/cgi-bin/eventbrowser_st_id?ST_ID=R-HSA-6782135
Anchoring of the basal body to the plasma membrane	Reactome	R-HSA-5620912	5	96	0.0566484169605	0.748858115192	CEP63|DYNC1I2|SDCCAG8|CENPJ|NPHP1	80254|1781|10806|55835|4867	http://www.reactome.org/cgi-bin/eventbrowser_st_id?ST_ID=R-HSA-5620912
PKA activation in glucagon signalling	Reactome	R-HSA-164378	2	17	0.0567532494356	0.748858115192	PRKAR1A|ADCY6	5573|112	http://www.reactome.org/cgi-bin/eventbrowser_st_id?ST_ID=R-HSA-164378
G1/S-Specific Transcription	Reactome	R-HSA-69205	2	17	0.0567532494356	0.748858115192	CCNA1|ORC1	8900|4998	http://www.reactome.org/cgi-bin/eventbrowser_st_id?ST_ID=R-HSA-69205
Tristetraprolin (TTP, ZFP36) binds and destabilizes mRNA	Reactome	R-HSA-450513	2	17	0.0567532494356	0.748858115192	EXOSC6|DCP2	118460|167227	http://www.reactome.org/cgi-bin/eventbrowser_st_id?ST_ID=R-HSA-450513
KSRP (KHSRP) binds and destabilizes mRNA	Reactome	R-HSA-450604	2	17	0.0567532494356	0.748858115192	EXOSC6|DCP2	118460|167227	http://www.reactome.org/cgi-bin/eventbrowser_st_id?ST_ID=R-HSA-450604
HDL-mediated lipid transport	Reactome	R-HSA-194223	2	17	0.0567532494356	0.748858115192	ABCA1|APOC2	19|344	http://www.reactome.org/cgi-bin/eventbrowser_st_id?ST_ID=R-HSA-194223
RHO GTPases Activate ROCKs	Reactome	R-HSA-5627117	2	17	0.0567532494356	0.748858115192	MYH10|PPP1CB	4628|5500	http://www.reactome.org/cgi-bin/eventbrowser_st_id?ST_ID=R-HSA-5627117
PKA-mediated phosphorylation of CREB	Reactome	R-HSA-111931	2	17	0.0567532494356	0.748858115192	PRKAR1A|ADCY6	5573|112	http://www.reactome.org/cgi-bin/eventbrowser_st_id?ST_ID=R-HSA-111931
Butyrate Response Factor 1 (BRF1) binds and destabilizes mRNA	Reactome	R-HSA-450385	2	17	0.0567532494356	0.748858115192	EXOSC6|DCP2	118460|167227	http://www.reactome.org/cgi-bin/eventbrowser_st_id?ST_ID=R-HSA-450385
Translesion synthesis by POLI	Reactome	R-HSA-5656121	2	17	0.0567532494356	0.748858115192	RFC1|UBA52	5981|7311	http://www.reactome.org/cgi-bin/eventbrowser_st_id?ST_ID=R-HSA-5656121
Translesion synthesis by POLK	Reactome	R-HSA-5655862	2	17	0.0567532494356	0.748858115192	RFC1|UBA52	5981|7311	http://www.reactome.org/cgi-bin/eventbrowser_st_id?ST_ID=R-HSA-5655862
fatty acid alpha-oxidation	BioCyc	PWY66-387	2	24	0.0568539276753	0.748858115192	ACSL4|ACSL1	2182|2180	http://biocyc.org/HUMAN/NEW-IMAGE?type=NIL&object=PWY66-387
fatty acid alpha-oxidation III	BioCyc	PWY66-388	2	24	0.0568539276753	0.748858115192	ACSL4|ACSL1	2182|2180	http://biocyc.org/HUMAN/NEW-IMAGE?type=NIL&object=PWY66-388
Negative regulation of MAPK pathway	Reactome	R-HSA-5675221	3	40	0.0575273622384	0.748858115192	RAF1|UBA52|PPP2R5A	5894|7311|5525	http://www.reactome.org/cgi-bin/eventbrowser_st_id?ST_ID=R-HSA-5675221
S Phase	Reactome	R-HSA-69242	6	128	0.0578620030169	0.748858115192	PSMD1|RFC1|UBA52|CCNA1|ESCO2|ORC1	5707|5981|7311|8900|157570|4998	http://www.reactome.org/cgi-bin/eventbrowser_st_id?ST_ID=R-HSA-69242
Vasopressin-regulated water reabsorption	KEGG PATHWAY	hsa04962	3	44	0.0581701868799	0.748858115192	DYNC1I2|DYNC2H1|ADCY6	1781|79659|112	http://www.genome.jp/kegg-bin/show_pathway?hsa04962/hsa:112%09red/hsa:1781%09red/hsa:79659%09red
Apoptosis	Reactome	R-HSA-109581	7	161	0.058224299041	0.748858115192	UBA52|PAK2|APAF1|PSMD1|DAPK1|XIAP|BIRC2	7311|5062|317|5707|1612|331|329	http://www.reactome.org/cgi-bin/eventbrowser_st_id?ST_ID=R-HSA-109581
Disease	Reactome	R-HSA-1643685	15	902	0.840477168106	0.928709248219	POLR2B|ABCA12|CYP27B1|ABCA1|ADAMTS18|PSMD1|UBA52|PMM2|GALNS|TNKS|PDPK1|PPP2R5A|MAML1|PAK2|ZMYM2	5431|26154|1594|19|170692|5707|7311|5373|2588|8658|5170|5525|9794|5062|7750	http://www.reactome.org/cgi-bin/eventbrowser_st_id?ST_ID=R-HSA-1643685
Apoptosis	KEGG PATHWAY	hsa04210	5	140	0.138226789333	0.748858115192	APAF1|PDPK1|RAF1|BIRC2|XIAP	317|5170|5894|329|331	http://www.genome.jp/kegg-bin/show_pathway?hsa04210/hsa:329%09red/hsa:5894%09red/hsa:317%09red/hsa:331%09red/hsa:5170%09red
Loss of proteins required for interphase microtubule organization from the centrosome	Reactome	R-HSA-380284	4	68	0.0601475916996	0.748858115192	CEP63|DYNC1I2|SDCCAG8|CENPJ	80254|1781|10806|55835	http://www.reactome.org/cgi-bin/eventbrowser_st_id?ST_ID=R-HSA-380284
Loss of Nlp from mitotic centrosomes	Reactome	R-HSA-380259	4	68	0.0601475916996	0.748858115192	CEP63|DYNC1I2|SDCCAG8|CENPJ	80254|1781|10806|55835	http://www.reactome.org/cgi-bin/eventbrowser_st_id?ST_ID=R-HSA-380259
Dual Incision in GG-NER	Reactome	R-HSA-5696400	3	41	0.0608330793825	0.748858115192	ERCC5|RFC1|UBA52	2073|5981|7311	http://www.reactome.org/cgi-bin/eventbrowser_st_id?ST_ID=R-HSA-5696400
Programmed Cell Death	Reactome	R-HSA-5357801	7	164	0.0627847968242	0.748858115192	UBA52|PAK2|APAF1|PSMD1|DAPK1|XIAP|BIRC2	7311|5062|317|5707|1612|331|329	http://www.reactome.org/cgi-bin/eventbrowser_st_id?ST_ID=R-HSA-5357801
TNF signaling	Reactome	R-HSA-75893	3	42	0.0642254934312	0.748858115192	XIAP|BIRC2|UBA52	331|329|7311	http://www.reactome.org/cgi-bin/eventbrowser_st_id?ST_ID=R-HSA-75893
Deactivation of the beta-catenin transactivating complex	Reactome	R-HSA-3769402	3	42	0.0642254934312	0.748858115192	XIAP|UBA52|KMT2D	331|7311|8085	http://www.reactome.org/cgi-bin/eventbrowser_st_id?ST_ID=R-HSA-3769402
Synthesis of DNA	Reactome	R-HSA-69239	5	100	0.0647327951924	0.748858115192	RFC1|PSMD1|UBA52|CCNA1|ORC1	5981|5707|7311|8900|4998	http://www.reactome.org/cgi-bin/eventbrowser_st_id?ST_ID=R-HSA-69239
stearate biosynthesis	BioCyc	PWY-5972	2	26	0.0649144179082	0.748858115192	ACSL4|ACSL1	2182|2180	http://biocyc.org/HUMAN/NEW-IMAGE?type=NIL&object=PWY-5972
Nucleotide excision repair	KEGG PATHWAY	hsa03420	3	47	0.0675283689187	0.748858115192	ERCC5|BIVM-ERCC5|RFC1	2073|100533467|5981	http://www.genome.jp/kegg-bin/show_pathway?hsa03420/hsa:5981%09red/hsa:2073%09red/hsa:100533467%09red
Nucleotide Excision Repair	Reactome	R-HSA-5696398	4	111	0.209552075976	0.748858115192	ERCC5|RFC1|POLR2B|UBA52	2073|5981|5431|7311	http://www.reactome.org/cgi-bin/eventbrowser_st_id?ST_ID=R-HSA-5696398
Orc1 removal from chromatin	Reactome	R-HSA-68949	4	71	0.0678166690296	0.748858115192	PSMD1|UBA52|CCNA1|ORC1	5707|7311|8900|4998	http://www.reactome.org/cgi-bin/eventbrowser_st_id?ST_ID=R-HSA-68949
Switching of origins to a post-replicative state	Reactome	R-HSA-69052	4	71	0.0678166690296	0.748858115192	PSMD1|UBA52|CCNA1|ORC1	5707|7311|8900|4998	http://www.reactome.org/cgi-bin/eventbrowser_st_id?ST_ID=R-HSA-69052
AURKA Activation by TPX2	Reactome	R-HSA-8854518	4	71	0.0678166690296	0.748858115192	CEP63|DYNC1I2|SDCCAG8|CENPJ	80254|1781|10806|55835	http://www.reactome.org/cgi-bin/eventbrowser_st_id?ST_ID=R-HSA-8854518
Translesion Synthesis by POLH	Reactome	R-HSA-110320	2	19	0.0678696615721	0.748858115192	RFC1|UBA52	5981|7311	http://www.reactome.org/cgi-bin/eventbrowser_st_id?ST_ID=R-HSA-110320
Notch signaling pathway	KEGG PATHWAY	hsa04330	3	48	0.0707908495302	0.748858115192	DTX3L|DTX1|MAML1	151636|1840|9794	http://www.genome.jp/kegg-bin/show_pathway?hsa04330/hsa:151636%09red/hsa:9794%09red/hsa:1840%09red
Notch signaling pathway	PANTHER	P00045	1	40	0.620518942013	0.837278047968	MAML1	9794	http://www.pantherdb.org/pathway/pathwayDiagram.jsp?catAccession=P00045
Interleukin-1 signaling	Reactome	R-HSA-446652	3	44	0.0712647334946	0.748858115192	IL1RN|UBA52|IL1A	3557|7311|3552	http://www.reactome.org/cgi-bin/eventbrowser_st_id?ST_ID=R-HSA-446652
Removal of licensing factors from origins	Reactome	R-HSA-69300	4	73	0.0731961877652	0.748858115192	PSMD1|UBA52|CCNA1|ORC1	5707|7311|8900|4998	http://www.reactome.org/cgi-bin/eventbrowser_st_id?ST_ID=R-HSA-69300
IL-6-type cytokine receptor ligand interactions	Reactome	R-HSA-6788467	2	20	0.0736741967668	0.748858115192	JAK2|IL6ST	3717|3572	http://www.reactome.org/cgi-bin/eventbrowser_st_id?ST_ID=R-HSA-6788467
Transcriptional Regulation by TP53	Reactome	R-HSA-3700989	12	355	0.0768653204811	0.748858115192	POLR2B|CENPJ|TNKS1BP1|PPP1R13L|UBA52|APAF1|CCNA1|BLM|PDPK1|NUAK1|LRPPRC|BRD7	5431|55835|85456|10848|7311|317|8900|641|5170|9891|10128|29117	http://www.reactome.org/cgi-bin/eventbrowser_st_id?ST_ID=R-HSA-3700989
COPI-independent Golgi-to-ER retrograde traffic	Reactome	R-HSA-6811436	3	46	0.0786332444552	0.748858115192	DYNC1I2|DYNC2H1|RAB3GAP2	1781|79659|25782	http://www.reactome.org/cgi-bin/eventbrowser_st_id?ST_ID=R-HSA-6811436
CTLA4 inhibitory signaling	Reactome	R-HSA-389513	2	21	0.0796309316341	0.748858115192	PDPK1|PPP2R5A	5170|5525	http://www.reactome.org/cgi-bin/eventbrowser_st_id?ST_ID=R-HSA-389513
TP53 regulates transcription of additional cell cycle genes whose exact role in the p53 pathway remain uncertain	Reactome	R-HSA-6804115	2	21	0.0796309316341	0.748858115192	CENPJ|TNKS1BP1	55835|85456	http://www.reactome.org/cgi-bin/eventbrowser_st_id?ST_ID=R-HSA-6804115
CD209 (DC-SIGN) signaling	Reactome	R-HSA-5621575	2	21	0.0796309316341	0.748858115192	RAF1|PAK2	5894|5062	http://www.reactome.org/cgi-bin/eventbrowser_st_id?ST_ID=R-HSA-5621575
Regulation of DNA replication	Reactome	R-HSA-69304	4	76	0.0816573434133	0.748858115192	PSMD1|UBA52|CCNA1|ORC1	5707|7311|8900|4998	http://www.reactome.org/cgi-bin/eventbrowser_st_id?ST_ID=R-HSA-69304
Ion channel transport	Reactome	R-HSA-983712	8	211	0.082325152371	0.748858115192	RYR2|ATP11C|TRPC7|UBA52|CLCA4|RAF1|WWP1|HTR3A	6262|286410|57113|7311|22802|5894|11059|3359	http://www.reactome.org/cgi-bin/eventbrowser_st_id?ST_ID=R-HSA-983712
NRAGE signals death through JNK	Reactome	R-HSA-193648	3	47	0.0824370877742	0.748858115192	TIAM2|OBSCN|ARHGEF6	26230|84033|9459	http://www.reactome.org/cgi-bin/eventbrowser_st_id?ST_ID=R-HSA-193648
DNA Replication	Reactome	R-HSA-69306	5	108	0.0827267106999	0.748858115192	RFC1|PSMD1|UBA52|CCNA1|ORC1	5981|5707|7311|8900|4998	http://www.reactome.org/cgi-bin/eventbrowser_st_id?ST_ID=R-HSA-69306
DNA replication	PANTHER	P00017	2	19	0.0846260283607	0.748858115192	TOP2B|RFC1	7155|5981	http://www.pantherdb.org/pathway/pathwayDiagram.jsp?catAccession=P00017
DNA replication	KEGG PATHWAY	hsa03030	1	36	0.504423360256	0.799853728797	RFC1	5981	http://www.genome.jp/kegg-bin/show_pathway?hsa03030/hsa:5981%09red
Toxoplasmosis	KEGG PATHWAY	hsa05145	5	119	0.0848072984441	0.748858115192	BIRC2|JAK2|PDPK1|XIAP|LAMA1	329|3717|5170|331|284217	http://www.genome.jp/kegg-bin/show_pathway?hsa05145/hsa:284217%09red/hsa:329%09red/hsa:331%09red/hsa:3717%09red/hsa:5170%09red
TP53 Regulates Transcription of Cell Cycle Genes	Reactome	R-HSA-6791312	3	48	0.0863185078045	0.748858115192	CENPJ|CCNA1|TNKS1BP1	55835|8900|85456	http://www.reactome.org/cgi-bin/eventbrowser_st_id?ST_ID=R-HSA-6791312
UTP and CTP dephosphorylation II	BioCyc	PWY-7177	1	5	0.0869599248388	0.748858115192	CTPS1	1503	http://biocyc.org/HUMAN/NEW-IMAGE?type=NIL&object=PWY-7177
Sphingolipid signaling pathway	KEGG PATHWAY	hsa04071	5	121	0.0893348969908	0.748858115192	PPP2R2B|PDPK1|RAF1|PPP2R5A|PPP2R3C	5521|5170|5894|5525|55012	http://www.genome.jp/kegg-bin/show_pathway?hsa04071/hsa:5894%09red/hsa:5521%09red/hsa:55012%09red/hsa:5170%09red/hsa:5525%09red
Small cell lung cancer	KEGG PATHWAY	hsa05222	4	86	0.0895703360545	0.748858115192	XIAP|LAMA1|BIRC2|APAF1	331|284217|329|317	http://www.genome.jp/kegg-bin/show_pathway?hsa05222/hsa:284217%09red/hsa:329%09red/hsa:317%09red/hsa:331%09red
Salmonella infection	KEGG PATHWAY	hsa05132	4	86	0.0895703360545	0.748858115192	MYH10|DYNC1I2|DYNC2H1|IL1A	4628|1781|79659|3552	http://www.genome.jp/kegg-bin/show_pathway?hsa05132/hsa:1781%09red/hsa:3552%09red/hsa:4628%09red/hsa:79659%09red
Oxytocin signaling pathway	KEGG PATHWAY	hsa04921	6	158	0.0896531190272	0.748858115192	RYR2|CACNA2D1|PLA2G4E|RAF1|ADCY6|PPP1CB	6262|781|123745|5894|112|5500	http://www.genome.jp/kegg-bin/show_pathway?hsa04921/hsa:123745%09red/hsa:5500%09red/hsa:781%09red/hsa:112%09red/hsa:6262%09red/hsa:5894%09red
Death Receptor Signalling	Reactome	R-HSA-73887	3	49	0.0902758527515	0.748858115192	XIAP|BIRC2|UBA52	331|329|7311	http://www.reactome.org/cgi-bin/eventbrowser_st_id?ST_ID=R-HSA-73887
Fatty Acyl-CoA Biosynthesis	Reactome	R-HSA-75105	3	49	0.0902758527515	0.748858115192	ACSF2|ACSL4|ACSL1	80221|2182|2180	http://www.reactome.org/cgi-bin/eventbrowser_st_id?ST_ID=R-HSA-75105
Transcription-Coupled Nucleotide Excision Repair (TC-NER)	Reactome	R-HSA-6781827	4	79	0.0905771104709	0.748858115192	ERCC5|RFC1|POLR2B|UBA52	2073|5981|5431|7311	http://www.reactome.org/cgi-bin/eventbrowser_st_id?ST_ID=R-HSA-6781827
MicroRNA (miRNA) biogenesis	Reactome	R-HSA-203927	2	23	0.0919667280067	0.748858115192	POLR2B|DICER1	5431|23405	http://www.reactome.org/cgi-bin/eventbrowser_st_id?ST_ID=R-HSA-203927
Deadenylation-dependent mRNA decay	Reactome	R-HSA-429914	3	50	0.0943074424715	0.748858115192	EXOSC6|DCP2|TNKS1BP1	118460|167227|85456	http://www.reactome.org/cgi-bin/eventbrowser_st_id?ST_ID=R-HSA-429914
Regulation of activated PAK-2p34 by proteasome mediated degradation	Reactome	R-HSA-211733	3	50	0.0943074424715	0.748858115192	PSMD1|UBA52|PAK2	5707|7311|5062	http://www.reactome.org/cgi-bin/eventbrowser_st_id?ST_ID=R-HSA-211733
Hedgehog 'off' state	Reactome	R-HSA-5610787	5	113	0.0951797685938	0.748858115192	PRKAR1A|PSMD1|UBA52|DYNC2H1|ADCY6	5573|5707|7311|79659|112	http://www.reactome.org/cgi-bin/eventbrowser_st_id?ST_ID=R-HSA-5610787
ABC transporter disorders	Reactome	R-HSA-5619084	4	81	0.0967711794057	0.748858115192	ABCA1|PSMD1|UBA52|ABCA12	19|5707|7311|26154	http://www.reactome.org/cgi-bin/eventbrowser_st_id?ST_ID=R-HSA-5619084
Regulation of Apoptosis	Reactome	R-HSA-169911	3	51	0.0984115716127	0.748858115192	PSMD1|UBA52|PAK2	5707|7311|5062	http://www.reactome.org/cgi-bin/eventbrowser_st_id?ST_ID=R-HSA-169911
AMPK signaling pathway	KEGG PATHWAY	hsa04152	5	125	0.0987575371753	0.748858115192	PPP2R2B|PDPK1|PPP2R5A|PPP2R3C|CCNA1	5521|5170|5525|55012|8900	http://www.genome.jp/kegg-bin/show_pathway?hsa04152/hsa:8900%09red/hsa:5521%09red/hsa:55012%09red/hsa:5170%09red/hsa:5525%09red
chondroitin sulfate degradation (metazoa)	BioCyc	PWY-6573	1	6	0.100722186923	0.748858115192	GALNS	2588	http://biocyc.org/HUMAN/NEW-IMAGE?type=NIL&object=PWY-6573
GDP-mannose biosynthesis	BioCyc	PWY-5659	1	6	0.100722186923	0.748858115192	PMM2	5373	http://biocyc.org/HUMAN/NEW-IMAGE?type=NIL&object=PWY-5659
Dilated cardiomyopathy	KEGG PATHWAY	hsa05414	4	90	0.101036674941	0.748858115192	TTN|RYR2|CACNA2D1|ADCY6	7273|6262|781|112	http://www.genome.jp/kegg-bin/show_pathway?hsa05414/hsa:112%09red/hsa:6262%09red/hsa:781%09red/hsa:7273%09red
Focal adhesion	KEGG PATHWAY	hsa04510	7	203	0.102133470304	0.748858115192	PDPK1|PAK2|LAMA1|XIAP|RAF1|BIRC2|PPP1CB	5170|5062|284217|331|5894|329|5500	http://www.genome.jp/kegg-bin/show_pathway?hsa04510/hsa:5062%09red/hsa:5500%09red/hsa:331%09red/hsa:329%09red/hsa:284217%09red/hsa:5894%09red/hsa:5170%09red
Downregulation of TGF-beta receptor signaling	Reactome	R-HSA-2173788	2	25	0.104811350311	0.748858115192	UBA52|PPP1CB	7311|5500	http://www.reactome.org/cgi-bin/eventbrowser_st_id?ST_ID=R-HSA-2173788
Gap-filling DNA repair synthesis and ligation in GG-NER	Reactome	R-HSA-5696397	2	25	0.104811350311	0.748858115192	RFC1|UBA52	5981|7311	http://www.reactome.org/cgi-bin/eventbrowser_st_id?ST_ID=R-HSA-5696397
Synthesis of very long-chain fatty acyl-CoAs	Reactome	R-HSA-75876	2	25	0.104811350311	0.748858115192	ACSL4|ACSL1	2182|2180	http://www.reactome.org/cgi-bin/eventbrowser_st_id?ST_ID=R-HSA-75876
IKK complex recruitment mediated by RIP1	Reactome	R-HSA-937041	2	25	0.104811350311	0.748858115192	BIRC2|UBA52	329|7311	http://www.reactome.org/cgi-bin/eventbrowser_st_id?ST_ID=R-HSA-937041
ATF4 activates genes	Reactome	R-HSA-380994	2	25	0.104811350311	0.748858115192	EXOSC6|DCP2	118460|167227	http://www.reactome.org/cgi-bin/eventbrowser_st_id?ST_ID=R-HSA-380994
p53 pathway feedback loops 2	PANTHER	P04398	3	46	0.104836340935	0.748858115192	PDPK1|CCNA1|PIK3C2B	5170|8900|5287	http://www.pantherdb.org/pathway/pathwayDiagram.jsp?catAccession=P04398
FGF signaling pathway	PANTHER	P00021	5	103	0.106136355632	0.748858115192	PPP2R2B|RAF1|PPP2R5A|PIK3C2B|PLCG2	5521|5894|5525|5287|5336	http://www.pantherdb.org/pathway/pathwayDiagram.jsp?catAccession=P00021
mRNA surveillance pathway	KEGG PATHWAY	hsa03015	4	92	0.107011591046	0.748858115192	PPP2R2B|PPP1CB|PPP2R5A|PPP2R3C	5521|5500|5525|55012	http://www.genome.jp/kegg-bin/show_pathway?hsa03015/hsa:5500%09red/hsa:5521%09red/hsa:55012%09red/hsa:5525%09red
p75 NTR receptor-mediated signalling	Reactome	R-HSA-193704	4	85	0.109731746257	0.748858115192	TIAM2|OBSCN|UBA52|ARHGEF6	26230|84033|7311|9459	http://www.reactome.org/cgi-bin/eventbrowser_st_id?ST_ID=R-HSA-193704
Fc gamma R-mediated phagocytosis	KEGG PATHWAY	hsa04666	4	93	0.110057747706	0.748858115192	PLA2G4E|MYO10|RAF1|PLCG2	123745|4651|5894|5336	http://www.genome.jp/kegg-bin/show_pathway?hsa04666/hsa:5336%09red/hsa:5894%09red/hsa:123745%09red/hsa:4651%09red
Interleukin-6 family signaling	Reactome	R-HSA-6783589	2	26	0.111405142071	0.748858115192	JAK2|IL6ST	3717|3572	http://www.reactome.org/cgi-bin/eventbrowser_st_id?ST_ID=R-HSA-6783589
Cell Cycle, Mitotic	Reactome	R-HSA-69278	15	503	0.114887342788	0.748858115192	CEP63|RFC1|SPC24|ORC1|CDKN2A|MCPH1|PSMD1|UBA52|CCNA1|CENPJ|PPP2R5A|DYNC1I2|SDCCAG8|ESCO2|PPP1CB	80254|5981|147841|4998|1029|79648|5707|7311|8900|55835|5525|1781|10806|157570|5500	http://www.reactome.org/cgi-bin/eventbrowser_st_id?ST_ID=R-HSA-69278
phospholipases	BioCyc	LIPASYN-PWY	2	37	0.115025414343	0.748858115192	PLA2G4E|PLCG2	123745|5336	http://biocyc.org/HUMAN/NEW-IMAGE?type=NIL&object=LIPASYN-PWY
Degradation of AXIN	Reactome	R-HSA-4641257	3	55	0.115518657146	0.748858115192	TNKS|PSMD1|UBA52	8658|5707|7311	http://www.reactome.org/cgi-bin/eventbrowser_st_id?ST_ID=R-HSA-4641257
GPVI-mediated activation cascade	Reactome	R-HSA-114604	3	55	0.115518657146	0.748858115192	JAK2|PDPK1|PLCG2	3717|5170|5336	http://www.reactome.org/cgi-bin/eventbrowser_st_id?ST_ID=R-HSA-114604
Regulation of mRNA stability by proteins that bind AU-rich elements	Reactome	R-HSA-450531	4	87	0.116487804497	0.748858115192	EXOSC6|PSMD1|UBA52|DCP2	118460|5707|7311|167227	http://www.reactome.org/cgi-bin/eventbrowser_st_id?ST_ID=R-HSA-450531
Cytochrome c-mediated apoptotic response	Reactome	R-HSA-111461	1	5	0.116546366164	0.748858115192	APAF1	317	http://www.reactome.org/cgi-bin/eventbrowser_st_id?ST_ID=R-HSA-111461
SMAC binds to IAPs	Reactome	R-HSA-111463	1	5	0.116546366164	0.748858115192	XIAP	331	http://www.reactome.org/cgi-bin/eventbrowser_st_id?ST_ID=R-HSA-111463
Activation of caspases through apoptosome-mediated cleavage	Reactome	R-HSA-111459	1	5	0.116546366164	0.748858115192	APAF1	317	http://www.reactome.org/cgi-bin/eventbrowser_st_id?ST_ID=R-HSA-111459
SMAC-mediated dissociation of IAP:caspase complexes	Reactome	R-HSA-111464	1	5	0.116546366164	0.748858115192	XIAP	331	http://www.reactome.org/cgi-bin/eventbrowser_st_id?ST_ID=R-HSA-111464
Synthesis of GDP-mannose	Reactome	R-HSA-446205	1	5	0.116546366164	0.748858115192	PMM2	5373	http://www.reactome.org/cgi-bin/eventbrowser_st_id?ST_ID=R-HSA-446205
Tachykinin receptors bind tachykinins	Reactome	R-HSA-380095	1	5	0.116546366164	0.748858115192	TACR2	6865	http://www.reactome.org/cgi-bin/eventbrowser_st_id?ST_ID=R-HSA-380095
G2 Phase	Reactome	R-HSA-68911	1	5	0.116546366164	0.748858115192	CCNA1	8900	http://www.reactome.org/cgi-bin/eventbrowser_st_id?ST_ID=R-HSA-68911
SMAC-mediated apoptotic response	Reactome	R-HSA-111469	1	5	0.116546366164	0.748858115192	XIAP	331	http://www.reactome.org/cgi-bin/eventbrowser_st_id?ST_ID=R-HSA-111469
Endothelin signaling pathway	PANTHER	P00019	4	77	0.118993107247	0.748858115192	PRKAR1A|RAF1|PIK3C2B|ADCY6	5573|5894|5287|112	http://www.pantherdb.org/pathway/pathwayDiagram.jsp?catAccession=P00019
VEGF signaling pathway	KEGG PATHWAY	hsa04370	3	61	0.119085969085	0.748858115192	PLA2G4E|RAF1|PLCG2	123745|5894|5336	http://www.genome.jp/kegg-bin/show_pathway?hsa04370/hsa:5336%09red/hsa:5894%09red/hsa:123745%09red
VEGF signaling pathway	PANTHER	P00056	3	62	0.192025773025	0.748858115192	RAF1|PIK3C2B|PLCG2	5894|5287|5336	http://www.pantherdb.org/pathway/pathwayDiagram.jsp?catAccession=P00056
Calmodulin induced events	Reactome	R-HSA-111933	2	28	0.124899310953	0.748858115192	PRKAR1A|ADCY6	5573|112	http://www.reactome.org/cgi-bin/eventbrowser_st_id?ST_ID=R-HSA-111933
PERK regulates gene expression	Reactome	R-HSA-381042	2	28	0.124899310953	0.748858115192	EXOSC6|DCP2	118460|167227	http://www.reactome.org/cgi-bin/eventbrowser_st_id?ST_ID=R-HSA-381042
CaM pathway	Reactome	R-HSA-111997	2	28	0.124899310953	0.748858115192	PRKAR1A|ADCY6	5573|112	http://www.reactome.org/cgi-bin/eventbrowser_st_id?ST_ID=R-HSA-111997
VEGFR2 mediated vascular permeability	Reactome	R-HSA-5218920	2	28	0.124899310953	0.748858115192	PDPK1|PAK2	5170|5062	http://www.reactome.org/cgi-bin/eventbrowser_st_id?ST_ID=R-HSA-5218920
Inflammatory mediator regulation of TRP channels	KEGG PATHWAY	hsa04750	4	98	0.125854275085	0.748858115192	PLA2G4E|ADCY6|PPP1CB|PLCG2	123745|112|5500|5336	http://www.genome.jp/kegg-bin/show_pathway?hsa04750/hsa:5336%09red/hsa:5500%09red/hsa:123745%09red/hsa:112%09red
Progesterone-mediated oocyte maturation	KEGG PATHWAY	hsa04914	4	98	0.125854275085	0.748858115192	SPDYE1|RAF1|CCNA1|ADCY6	285955|5894|8900|112	http://www.genome.jp/kegg-bin/show_pathway?hsa04914/hsa:112%09red/hsa:5894%09red/hsa:8900%09red/hsa:285955%09red
p53 pathway	PANTHER	P00059	4	79	0.127004865446	0.748858115192	APAF1|PDPK1|CDKN2A|PIK3C2B	317|5170|1029|5287	http://www.pantherdb.org/pathway/pathwayDiagram.jsp?catAccession=P00059
sphingomyelin metabolism/ceramide salvage	BioCyc	PWY3DJ-11281	1	8	0.127646401949	0.748858115192	SMPD4	55627	http://biocyc.org/HUMAN/NEW-IMAGE?type=NIL&object=PWY3DJ-11281
Centrosome maturation	Reactome	R-HSA-380287	4	91	0.130523507796	0.748858115192	CEP63|DYNC1I2|SDCCAG8|CENPJ	80254|1781|10806|55835	http://www.reactome.org/cgi-bin/eventbrowser_st_id?ST_ID=R-HSA-380287
Regulation of TP53 Activity through Phosphorylation	Reactome	R-HSA-6804756	4	91	0.130523507796	0.748858115192	BLM|UBA52|CCNA1|NUAK1	641|7311|8900|9891	http://www.reactome.org/cgi-bin/eventbrowser_st_id?ST_ID=R-HSA-6804756
Recruitment of mitotic centrosome proteins and complexes	Reactome	R-HSA-380270	4	91	0.130523507796	0.748858115192	CEP63|DYNC1I2|SDCCAG8|CENPJ	80254|1781|10806|55835	http://www.reactome.org/cgi-bin/eventbrowser_st_id?ST_ID=R-HSA-380270
CREB phosphorylation through the activation of Ras	Reactome	R-HSA-442742	2	29	0.131785884662	0.748858115192	PDPK1|RAF1	5170|5894	http://www.reactome.org/cgi-bin/eventbrowser_st_id?ST_ID=R-HSA-442742
PIWI-interacting RNA (piRNA) biogenesis	Reactome	R-HSA-5601884	2	29	0.131785884662	0.748858115192	POLR2B|MYBL1	5431|4603	http://www.reactome.org/cgi-bin/eventbrowser_st_id?ST_ID=R-HSA-5601884
CDT1 association with the CDC6:ORC:origin complex	Reactome	R-HSA-68827	3	59	0.133645314099	0.748858115192	PSMD1|UBA52|ORC1	5707|7311|4998	http://www.reactome.org/cgi-bin/eventbrowser_st_id?ST_ID=R-HSA-68827
Assembly of the ORC complex at the origin of replication	Reactome	R-HSA-68616	1	6	0.134605592675	0.748858115192	ORC1	4998	http://www.reactome.org/cgi-bin/eventbrowser_st_id?ST_ID=R-HSA-68616
Classical antibody-mediated complement activation	Reactome	R-HSA-173623	1	6	0.134605592675	0.748858115192	CRP	1401	http://www.reactome.org/cgi-bin/eventbrowser_st_id?ST_ID=R-HSA-173623
Vitamins	Reactome	R-HSA-211916	1	6	0.134605592675	0.748858115192	CYP27B1	1594	http://www.reactome.org/cgi-bin/eventbrowser_st_id?ST_ID=R-HSA-211916
RSK activation	Reactome	R-HSA-444257	1	6	0.134605592675	0.748858115192	PDPK1	5170	http://www.reactome.org/cgi-bin/eventbrowser_st_id?ST_ID=R-HSA-444257
Negative feedback regulation of MAPK pathway	Reactome	R-HSA-5674499	1	6	0.134605592675	0.748858115192	RAF1	5894	http://www.reactome.org/cgi-bin/eventbrowser_st_id?ST_ID=R-HSA-5674499
IRF3 mediated activation of type 1 IFN	Reactome	R-HSA-1606341	1	6	0.134605592675	0.748858115192	NLRP4	147945	http://www.reactome.org/cgi-bin/eventbrowser_st_id?ST_ID=R-HSA-1606341
Glioma	KEGG PATHWAY	hsa05214	3	65	0.135874501362	0.748858115192	RAF1|CDKN2A|PLCG2	5894|1029|5336	http://www.genome.jp/kegg-bin/show_pathway?hsa05214/hsa:5336%09red/hsa:5894%09red/hsa:1029%09red
Tuberculosis	KEGG PATHWAY	hsa05152	6	179	0.13645119185	0.748858115192	JAK2|MRC2|IL1A|APAF1|CYP27B1|RAF1	3717|9902|3552|317|1594|5894	http://www.genome.jp/kegg-bin/show_pathway?hsa05152/hsa:317%09red/hsa:3552%09red/hsa:3717%09red/hsa:9902%09red/hsa:5894%09red/hsa:1594%09red
SCF(Skp2)-mediated degradation of p27/p21	Reactome	R-HSA-187577	3	60	0.138322777284	0.748858115192	PSMD1|UBA52|CCNA1	5707|7311|8900	http://www.reactome.org/cgi-bin/eventbrowser_st_id?ST_ID=R-HSA-187577
Recognition of DNA damage by PCNA-containing replication complex	Reactome	R-HSA-110314	2	30	0.138756647272	0.748858115192	RFC1|UBA52	5981|7311	http://www.reactome.org/cgi-bin/eventbrowser_st_id?ST_ID=R-HSA-110314
Ca-dependent events	Reactome	R-HSA-111996	2	30	0.138756647272	0.748858115192	PRKAR1A|ADCY6	5573|112	http://www.reactome.org/cgi-bin/eventbrowser_st_id?ST_ID=R-HSA-111996
Oncogene Induced Senescence	Reactome	R-HSA-2559585	2	30	0.138756647272	0.748858115192	UBA52|CDKN2A	7311|1029	http://www.reactome.org/cgi-bin/eventbrowser_st_id?ST_ID=R-HSA-2559585
Activated NOTCH1 Transmits Signal to the Nucleus	Reactome	R-HSA-2122948	2	30	0.138756647272	0.748858115192	DTX1|UBA52	1840|7311	http://www.reactome.org/cgi-bin/eventbrowser_st_id?ST_ID=R-HSA-2122948
Pancreatic cancer	KEGG PATHWAY	hsa05212	3	66	0.140192796938	0.748858115192	RAF1|CDKN2A|ARHGEF6	5894|1029|9459	http://www.genome.jp/kegg-bin/show_pathway?hsa05212/hsa:5894%09red/hsa:9459%09red/hsa:1029%09red
CD28 co-stimulation	Reactome	R-HSA-389356	2	31	0.145805284256	0.748858115192	PDPK1|PAK2	5170|5062	http://www.reactome.org/cgi-bin/eventbrowser_st_id?ST_ID=R-HSA-389356
TGF-beta receptor signaling activates SMADs	Reactome	R-HSA-2173789	2	31	0.145805284256	0.748858115192	UBA52|PPP1CB	7311|5500	http://www.reactome.org/cgi-bin/eventbrowser_st_id?ST_ID=R-HSA-2173789
Coenzyme A biosynthesis	PANTHER	P02736	1	6	0.152021300655	0.748858115192	PANK4	55229	http://www.pantherdb.org/pathway/pathwayDiagram.jsp?catAccession=P02736
Coenzyme A biosynthesis	Reactome	R-HSA-196783	1	8	0.169624610643	0.748858115192	PANK4	55229	http://www.reactome.org/cgi-bin/eventbrowser_st_id?ST_ID=R-HSA-196783
Mannose metabolism	PANTHER	P02752	1	6	0.152021300655	0.748858115192	PMM2	5373	http://www.pantherdb.org/pathway/pathwayDiagram.jsp?catAccession=P02752
tRNA modification in the mitochondrion	Reactome	R-HSA-6787450	1	7	0.152295828891	0.748858115192	MTO1	25821	http://www.reactome.org/cgi-bin/eventbrowser_st_id?ST_ID=R-HSA-6787450
Interleukin-1 processing	Reactome	R-HSA-448706	1	7	0.152295828891	0.748858115192	IL1A	3552	http://www.reactome.org/cgi-bin/eventbrowser_st_id?ST_ID=R-HSA-448706
Nef and signal transduction	Reactome	R-HSA-164944	1	7	0.152295828891	0.748858115192	PAK2	5062	http://www.reactome.org/cgi-bin/eventbrowser_st_id?ST_ID=R-HSA-164944
Vitamin D (calciferol) metabolism	Reactome	R-HSA-196791	1	7	0.152295828891	0.748858115192	CYP27B1	1594	http://www.reactome.org/cgi-bin/eventbrowser_st_id?ST_ID=R-HSA-196791
TNFR2 non-canonical NF-kB pathway	Reactome	R-HSA-5668541	4	97	0.152796030764	0.748858115192	BIRC2|PSMD1|UBA52|EDAR	329|5707|7311|10913	http://www.reactome.org/cgi-bin/eventbrowser_st_id?ST_ID=R-HSA-5668541
Signaling by NOTCH2	Reactome	R-HSA-1980145	2	32	0.152925703838	0.748858115192	UBA52|MAML1	7311|9794	http://www.reactome.org/cgi-bin/eventbrowser_st_id?ST_ID=R-HSA-1980145
Termination of translesion DNA synthesis	Reactome	R-HSA-5656169	2	32	0.152925703838	0.748858115192	RFC1|UBA52	5981|7311	http://www.reactome.org/cgi-bin/eventbrowser_st_id?ST_ID=R-HSA-5656169
p53-Dependent G1/S DNA damage checkpoint	Reactome	R-HSA-69580	3	64	0.157561463786	0.748858115192	PSMD1|UBA52|CCNA1	5707|7311|8900	http://www.reactome.org/cgi-bin/eventbrowser_st_id?ST_ID=R-HSA-69580
p53-Dependent G1 DNA Damage Response	Reactome	R-HSA-69563	3	64	0.157561463786	0.748858115192	PSMD1|UBA52|CCNA1	5707|7311|8900	http://www.reactome.org/cgi-bin/eventbrowser_st_id?ST_ID=R-HSA-69563
Adipocytokine signaling pathway	KEGG PATHWAY	hsa04920	3	70	0.157908628098	0.748858115192	ACSL4|JAK2|ACSL1	2182|3717|2180	http://www.genome.jp/kegg-bin/show_pathway?hsa04920/hsa:3717%09red/hsa:2180%09red/hsa:2182%09red
E2F mediated regulation of DNA replication	Reactome	R-HSA-113510	2	33	0.160112030525	0.748858115192	CCNA1|ORC1	8900|4998	http://www.reactome.org/cgi-bin/eventbrowser_st_id?ST_ID=R-HSA-113510
Glucagon signaling in metabolic regulation	Reactome	R-HSA-163359	2	33	0.160112030525	0.748858115192	PRKAR1A|ADCY6	5573|112	http://www.reactome.org/cgi-bin/eventbrowser_st_id?ST_ID=R-HSA-163359
Gap-filling DNA repair synthesis and ligation in TC-NER	Reactome	R-HSA-6782210	3	65	0.162494307503	0.748858115192	RFC1|POLR2B|UBA52	5981|5431|7311	http://www.reactome.org/cgi-bin/eventbrowser_st_id?ST_ID=R-HSA-6782210
CLEC7A (Dectin-1) signaling	Reactome	R-HSA-5607764	4	100	0.164434772515	0.748858115192	PSMD1|PDPK1|UBA52|PLCG2	5707|5170|7311|5336	http://www.reactome.org/cgi-bin/eventbrowser_st_id?ST_ID=R-HSA-5607764
Interleukin signaling pathway	PANTHER	P00036	4	88	0.165675114707	0.748858115192	PDPK1|RAF1|IL1A|IL6ST	5170|5894|3552|3572	http://www.pantherdb.org/pathway/pathwayDiagram.jsp?catAccession=P00036
PPAR signaling pathway	KEGG PATHWAY	hsa03320	3	72	0.167012600276	0.748858115192	PDPK1|ACSL4|ACSL1	5170|2182|2180	http://www.genome.jp/kegg-bin/show_pathway?hsa03320/hsa:5170%09red/hsa:2180%09red/hsa:2182%09red
Diseases of carbohydrate metabolism	Reactome	R-HSA-5663084	2	34	0.167358598823	0.748858115192	UBA52|GALNS	7311|2588	http://www.reactome.org/cgi-bin/eventbrowser_st_id?ST_ID=R-HSA-5663084
DAG and IP3 signaling	Reactome	R-HSA-1489509	2	34	0.167358598823	0.748858115192	PRKAR1A|ADCY6	5573|112	http://www.reactome.org/cgi-bin/eventbrowser_st_id?ST_ID=R-HSA-1489509
Negative regulators of RIG-I/MDA5 signaling	Reactome	R-HSA-936440	2	34	0.167358598823	0.748858115192	NLRC5|UBA52	84166|7311	http://www.reactome.org/cgi-bin/eventbrowser_st_id?ST_ID=R-HSA-936440
Signaling by WNT in cancer	Reactome	R-HSA-4791275	2	34	0.167358598823	0.748858115192	TNKS|PPP2R5A	8658|5525	http://www.reactome.org/cgi-bin/eventbrowser_st_id?ST_ID=R-HSA-4791275
G1/S DNA Damage Checkpoints	Reactome	R-HSA-69615	3	66	0.167472824863	0.748858115192	PSMD1|UBA52|CCNA1	5707|7311|8900	http://www.reactome.org/cgi-bin/eventbrowser_st_id?ST_ID=R-HSA-69615
Linoleic acid (LA) metabolism	Reactome	R-HSA-2046105	1	8	0.169624610643	0.748858115192	ACSL1	2180	http://www.reactome.org/cgi-bin/eventbrowser_st_id?ST_ID=R-HSA-2046105
Regulation of cytoskeletal remodeling and cell spreading by IPP complex components	Reactome	R-HSA-446388	1	8	0.169624610643	0.748858115192	ARHGEF6	9459	http://www.reactome.org/cgi-bin/eventbrowser_st_id?ST_ID=R-HSA-446388
Organic anion transporters	Reactome	R-HSA-428643	1	8	0.169624610643	0.748858115192	SLC17A6	57084	http://www.reactome.org/cgi-bin/eventbrowser_st_id?ST_ID=R-HSA-428643
MAPK1 (ERK2) activation	Reactome	R-HSA-112411	1	8	0.169624610643	0.748858115192	JAK2	3717	http://www.reactome.org/cgi-bin/eventbrowser_st_id?ST_ID=R-HSA-112411
Costimulation by the CD28 family	Reactome	R-HSA-388841	3	67	0.172495232044	0.748858115192	PDPK1|PPP2R5A|PAK2	5170|5525|5062	http://www.reactome.org/cgi-bin/eventbrowser_st_id?ST_ID=R-HSA-388841
HDR through Homologous Recombination (HRR)	Reactome	R-HSA-5685942	3	67	0.172495232044	0.748858115192	BLM|RFC1|UBA52	641|5981|7311	http://www.reactome.org/cgi-bin/eventbrowser_st_id?ST_ID=R-HSA-5685942
Huntington's disease	KEGG PATHWAY	hsa05016	6	193	0.172878659613	0.748858115192	POLR2B|APAF1|DNAH1|DNAH11|DNAH5|DNAH14	5431|317|25981|8701|1767|127602	http://www.genome.jp/kegg-bin/show_pathway?hsa05016/hsa:317%09red/hsa:1767%09red/hsa:5431%09red/hsa:127602%09red/hsa:8701%09red/hsa:25981%09red
Mitotic G1-G1/S phases	Reactome	R-HSA-453279	5	139	0.173386072624	0.748858115192	UBA52|PSMD1|CDKN2A|CCNA1|ORC1	7311|5707|1029|8900|4998	http://www.reactome.org/cgi-bin/eventbrowser_st_id?ST_ID=R-HSA-453279
PDGF signaling pathway	PANTHER	P00047	5	123	0.176967587753	0.748858115192	EHF|JAK2|PDPK1|RAF1|PLCG2	26298|3717|5170|5894|5336	http://www.pantherdb.org/pathway/pathwayDiagram.jsp?catAccession=P00047
Assembly of the pre-replicative complex	Reactome	R-HSA-68867	3	68	0.177559755247	0.748858115192	PSMD1|UBA52|ORC1	5707|7311|4998	http://www.reactome.org/cgi-bin/eventbrowser_st_id?ST_ID=R-HSA-68867
UTP and CTP dephosphorylation I	BioCyc	PWY-7185	1	12	0.179171868819	0.748858115192	CTPS1	1503	http://biocyc.org/HUMAN/NEW-IMAGE?type=NIL&object=PWY-7185
UTP and CTP de novo biosynthesis	BioCyc	PWY-7176	1	12	0.179171868819	0.748858115192	CTPS1	1503	http://biocyc.org/HUMAN/NEW-IMAGE?type=NIL&object=PWY-7176
NOD1/2 Signaling Pathway	Reactome	R-HSA-168638	2	36	0.182010811678	0.748858115192	BIRC2|UBA52	329|7311	http://www.reactome.org/cgi-bin/eventbrowser_st_id?ST_ID=R-HSA-168638
EGFR interacts with phospholipase C-gamma	Reactome	R-HSA-212718	2	36	0.182010811678	0.748858115192	PRKAR1A|ADCY6	5573|112	http://www.reactome.org/cgi-bin/eventbrowser_st_id?ST_ID=R-HSA-212718
PLC-gamma1 signalling	Reactome	R-HSA-167021	2	36	0.182010811678	0.748858115192	PRKAR1A|ADCY6	5573|112	http://www.reactome.org/cgi-bin/eventbrowser_st_id?ST_ID=R-HSA-167021
Cyclin E associated events during G1/S transition	Reactome	R-HSA-69202	3	69	0.182664631923	0.748858115192	PSMD1|UBA52|CCNA1	5707|7311|8900	http://www.reactome.org/cgi-bin/eventbrowser_st_id?ST_ID=R-HSA-69202
Netrin mediated repulsion signals	Reactome	R-HSA-418886	1	9	0.186599319927	0.748858115192	UNC5D	137970	http://www.reactome.org/cgi-bin/eventbrowser_st_id?ST_ID=R-HSA-418886
Small interfering RNA (siRNA) biogenesis	Reactome	R-HSA-426486	1	9	0.186599319927	0.748858115192	DICER1	23405	http://www.reactome.org/cgi-bin/eventbrowser_st_id?ST_ID=R-HSA-426486
PTK6 Regulates RTKs and Their Effectors AKT1 and DOK1	Reactome	R-HSA-8849469	1	9	0.186599319927	0.748858115192	UBA52	7311	http://www.reactome.org/cgi-bin/eventbrowser_st_id?ST_ID=R-HSA-8849469
Degradation of cysteine and homocysteine	Reactome	R-HSA-1614558	1	9	0.186599319927	0.748858115192	CDO1	1036	http://www.reactome.org/cgi-bin/eventbrowser_st_id?ST_ID=R-HSA-1614558
Hydrolysis of LPC	Reactome	R-HSA-1483115	1	9	0.186599319927	0.748858115192	PLA2G4E	123745	http://www.reactome.org/cgi-bin/eventbrowser_st_id?ST_ID=R-HSA-1483115
MAPK3 (ERK1) activation	Reactome	R-HSA-110056	1	9	0.186599319927	0.748858115192	JAK2	3717	http://www.reactome.org/cgi-bin/eventbrowser_st_id?ST_ID=R-HSA-110056
GP1b-IX-V activation signalling	Reactome	R-HSA-430116	1	9	0.186599319927	0.748858115192	RAF1	5894	http://www.reactome.org/cgi-bin/eventbrowser_st_id?ST_ID=R-HSA-430116
Cyclin A:Cdk2-associated events at S phase entry	Reactome	R-HSA-69656	3	70	0.187808111929	0.748858115192	PSMD1|UBA52|CCNA1	5707|7311|8900	http://www.reactome.org/cgi-bin/eventbrowser_st_id?ST_ID=R-HSA-69656
Signaling by NOTCH1	Reactome	R-HSA-1980143	3	70	0.187808111929	0.748858115192	DTX1|UBA52|MAML1	1840|7311|9794	http://www.reactome.org/cgi-bin/eventbrowser_st_id?ST_ID=R-HSA-1980143
Post NMDA receptor activation events	Reactome	R-HSA-438064	2	37	0.189406120927	0.748858115192	PDPK1|RAF1	5170|5894	http://www.reactome.org/cgi-bin/eventbrowser_st_id?ST_ID=R-HSA-438064
Fatty acid, triacylglycerol, and ketone body metabolism	Reactome	R-HSA-535734	7	223	0.193533340637	0.748858115192	ACSF2|ABCA1|MED30|SLC25A20|ACSL4|ACSL1|TIAM2	80221|19|90390|788|2182|2180|26230	http://www.reactome.org/cgi-bin/eventbrowser_st_id?ST_ID=R-HSA-535734
G1 Phase	Reactome	R-HSA-69236	2	38	0.196840989722	0.748858115192	UBA52|CDKN2A	7311|1029	http://www.reactome.org/cgi-bin/eventbrowser_st_id?ST_ID=R-HSA-69236
Cyclin D associated events in G1	Reactome	R-HSA-69231	2	38	0.196840989722	0.748858115192	UBA52|CDKN2A	7311|1029	http://www.reactome.org/cgi-bin/eventbrowser_st_id?ST_ID=R-HSA-69231
Thyroid hormone signaling pathway	KEGG PATHWAY	hsa04919	4	118	0.19719263065	0.748858115192	MED30|PDPK1|RAF1|PLCG2	90390|5170|5894|5336	http://www.genome.jp/kegg-bin/show_pathway?hsa04919/hsa:5336%09red/hsa:5894%09red/hsa:5170%09red/hsa:90390%09red
Cdc20:Phospho-APC/C mediated degradation of Cyclin A	Reactome	R-HSA-174184	3	72	0.198203949851	0.748858115192	PSMD1|UBA52|CCNA1	5707|7311|8900	http://www.reactome.org/cgi-bin/eventbrowser_st_id?ST_ID=R-HSA-174184
E2F-enabled inhibition of pre-replication complex formation	Reactome	R-HSA-113507	1	10	0.203227188048	0.748858115192	ORC1	4998	http://www.reactome.org/cgi-bin/eventbrowser_st_id?ST_ID=R-HSA-113507
Ligand-independent caspase activation via DCC	Reactome	R-HSA-418889	1	10	0.203227188048	0.748858115192	DAPK1	1612	http://www.reactome.org/cgi-bin/eventbrowser_st_id?ST_ID=R-HSA-418889
Interaction With The Zona Pellucida	Reactome	R-HSA-1300644	1	10	0.203227188048	0.748858115192	OVGP1	5016	http://www.reactome.org/cgi-bin/eventbrowser_st_id?ST_ID=R-HSA-1300644
Adenylate cyclase activating pathway	Reactome	R-HSA-170660	1	10	0.203227188048	0.748858115192	ADCY6	112	http://www.reactome.org/cgi-bin/eventbrowser_st_id?ST_ID=R-HSA-170660
IRAK2 mediated activation of TAK1 complex	Reactome	R-HSA-937042	1	10	0.203227188048	0.748858115192	UBA52	7311	http://www.reactome.org/cgi-bin/eventbrowser_st_id?ST_ID=R-HSA-937042
IRAK2 mediated activation of TAK1 complex upon TLR7/8 or 9 stimulation	Reactome	R-HSA-975163	1	10	0.203227188048	0.748858115192	UBA52	7311	http://www.reactome.org/cgi-bin/eventbrowser_st_id?ST_ID=R-HSA-975163
Dectin-2 family	Reactome	R-HSA-5621480	1	10	0.203227188048	0.748858115192	PLCG2	5336	http://www.reactome.org/cgi-bin/eventbrowser_st_id?ST_ID=R-HSA-5621480
Role of second messengers in netrin-1 signaling	Reactome	R-HSA-418890	1	10	0.203227188048	0.748858115192	TRPC7	57113	http://www.reactome.org/cgi-bin/eventbrowser_st_id?ST_ID=R-HSA-418890
APC:Cdc20 mediated degradation of cell cycle proteins prior to satisfation of the cell cycle checkpoint	Reactome	R-HSA-179419	3	73	0.203452878958	0.748858115192	PSMD1|UBA52|CCNA1	5707|7311|8900	http://www.reactome.org/cgi-bin/eventbrowser_st_id?ST_ID=R-HSA-179419
Taurine and hypotaurine metabolism	KEGG PATHWAY	hsa00430	1	11	0.203539391013	0.748858115192	CDO1	1036	http://www.genome.jp/kegg-bin/show_pathway?hsa00430/hsa:1036%09red
Translesion synthesis by Y family DNA polymerases bypasses lesions on DNA template	Reactome	R-HSA-110313	2	39	0.20431071389	0.748858115192	RFC1|UBA52	5981|7311	http://www.reactome.org/cgi-bin/eventbrowser_st_id?ST_ID=R-HSA-110313
Signaling by Hedgehog	Reactome	R-HSA-5358351	5	148	0.204872756006	0.748858115192	PRKAR1A|PSMD1|UBA52|DYNC2H1|ADCY6	5573|5707|7311|79659|112	http://www.reactome.org/cgi-bin/eventbrowser_st_id?ST_ID=R-HSA-5358351
Vascular smooth muscle contraction	KEGG PATHWAY	hsa04270	4	120	0.20491940138	0.748858115192	PLA2G4E|RAF1|PPP1CB|ADCY6	123745|5894|5500|112	http://www.genome.jp/kegg-bin/show_pathway?hsa04270/hsa:112%09red/hsa:5894%09red/hsa:5500%09red/hsa:123745%09red
PPARA activates gene expression	Reactome	R-HSA-1989781	4	110	0.205310215525	0.748858115192	MED30|ABCA1|TIAM2|ACSL1	90390|19|26230|2180	http://www.reactome.org/cgi-bin/eventbrowser_st_id?ST_ID=R-HSA-1989781
Senescence-Associated Secretory Phenotype (SASP)	Reactome	R-HSA-2559582	4	110	0.205310215525	0.748858115192	UBA52|CDKN2A|CCNA1|IL1A	7311|1029|8900|3552	http://www.reactome.org/cgi-bin/eventbrowser_st_id?ST_ID=R-HSA-2559582
Triglyceride Biosynthesis	Reactome	R-HSA-75109	3	74	0.208733555628	0.748858115192	ACSF2|ACSL4|ACSL1	80221|2182|2180	http://www.reactome.org/cgi-bin/eventbrowser_st_id?ST_ID=R-HSA-75109
EGFR tyrosine kinase inhibitor resistance	KEGG PATHWAY	hsa01521	3	81	0.20967073325	0.748858115192	JAK2|RAF1|PLCG2	3717|5894|5336	http://www.genome.jp/kegg-bin/show_pathway?hsa01521/hsa:5336%09red/hsa:5894%09red/hsa:3717%09red
Cell Cycle	Reactome	R-HSA-1640170	16	607	0.210817564633	0.748858115192	CEP63|RFC1|SPC24|ORC1|CDKN2A|MCPH1|PSMD1|UBA52|CCNA1|BLM|CENPJ|PPP2R5A|DYNC1I2|SDCCAG8|ESCO2|PPP1CB	80254|5981|147841|4998|1029|79648|5707|7311|8900|641|55835|5525|1781|10806|157570|5500	http://www.reactome.org/cgi-bin/eventbrowser_st_id?ST_ID=R-HSA-1640170
Cell cycle	KEGG PATHWAY	hsa04110	3	124	0.427643707443	0.770865025922	CDKN2A|CCNA1|ORC1	1029|8900|4998	http://www.genome.jp/kegg-bin/show_pathway?hsa04110/hsa:8900%09red/hsa:4998%09red/hsa:1029%09red
GABA-B receptor II signaling	PANTHER	P05731	2	35	0.212435602648	0.748858115192	PRKAR1A|ADCY6	5573|112	http://www.pantherdb.org/pathway/pathwayDiagram.jsp?catAccession=P05731
Insulin/IGF pathway-protein kinase B signaling cascade	PANTHER	P00033	2	35	0.212435602648	0.748858115192	PDPK1|PIK3C2B	5170|5287	http://www.pantherdb.org/pathway/pathwayDiagram.jsp?catAccession=P00033
Platelet activation	KEGG PATHWAY	hsa04611	4	122	0.212733128568	0.748858115192	PLA2G4E|ADCY6|PPP1CB|PLCG2	123745|112|5500|5336	http://www.genome.jp/kegg-bin/show_pathway?hsa04611/hsa:5336%09red/hsa:5500%09red/hsa:123745%09red/hsa:112%09red
Inflammation mediated by chemokine and cytokine signaling pathway	PANTHER	P00031	7	202	0.212845442727	0.748858115192	JAK2|PDPK1|PAK2|PLCG2|RAF1|ADCY6|MYH10	3717|5170|5062|5336|5894|112|4628	http://www.pantherdb.org/pathway/pathwayDiagram.jsp?catAccession=P00031
Regulation of lipid metabolism by Peroxisome proliferator-activated receptor alpha (PPARalpha)	Reactome	R-HSA-400206	4	112	0.213818598642	0.748858115192	MED30|ABCA1|TIAM2|ACSL1	90390|19|26230|2180	http://www.reactome.org/cgi-bin/eventbrowser_st_id?ST_ID=R-HSA-400206
Fatty acid degradation	KEGG PATHWAY	hsa00071	2	44	0.213833440357	0.748858115192	ACSL4|ACSL1	2182|2180	http://www.genome.jp/kegg-bin/show_pathway?hsa00071/hsa:2180%09red/hsa:2182%09red
APC/C:Cdc20 mediated degradation of mitotic proteins	Reactome	R-HSA-176409	3	75	0.214044306744	0.748858115192	PSMD1|UBA52|CCNA1	5707|7311|8900	http://www.reactome.org/cgi-bin/eventbrowser_st_id?ST_ID=R-HSA-176409
superpathway of pyrimidine ribonucleotides de novo biosynthesis	BioCyc	PWY0-162	1	15	0.215868458243	0.748858115192	CTPS1	1503	http://biocyc.org/HUMAN/NEW-IMAGE?type=NIL&object=PWY0-162
Oocyte meiosis	KEGG PATHWAY	hsa04114	4	123	0.216670956606	0.748858115192	SPDYE1|PPP2R5A|PPP1CB|ADCY6	285955|5525|5500|112	http://www.genome.jp/kegg-bin/show_pathway?hsa04114/hsa:112%09red/hsa:5500%09red/hsa:285955%09red/hsa:5525%09red
Activation of NMDA receptor upon glutamate binding and postsynaptic events	Reactome	R-HSA-442755	2	41	0.219336784511	0.748858115192	PDPK1|RAF1	5170|5894	http://www.reactome.org/cgi-bin/eventbrowser_st_id?ST_ID=R-HSA-442755
Activation of APC/C and APC/C:Cdc20 mediated degradation of mitotic proteins	Reactome	R-HSA-176814	3	76	0.219383477161	0.748858115192	PSMD1|UBA52|CCNA1	5707|7311|8900	http://www.reactome.org/cgi-bin/eventbrowser_st_id?ST_ID=R-HSA-176814
Peroxisome	KEGG PATHWAY	hsa04146	3	83	0.219462237667	0.748858115192	ACSL4|ACSL1|DAO	2182|2180|1610	http://www.genome.jp/kegg-bin/show_pathway?hsa04146/hsa:1610%09red/hsa:2180%09red/hsa:2182%09red
Hypertrophic cardiomyopathy (HCM)	KEGG PATHWAY	hsa05410	3	83	0.219462237667	0.748858115192	TTN|RYR2|CACNA2D1	7273|6262|781	http://www.genome.jp/kegg-bin/show_pathway?hsa05410/hsa:6262%09red/hsa:781%09red/hsa:7273%09red
Establishment of Sister Chromatid Cohesion	Reactome	R-HSA-2468052	1	11	0.21951529869	0.748858115192	ESCO2	157570	http://www.reactome.org/cgi-bin/eventbrowser_st_id?ST_ID=R-HSA-2468052
Creation of C4 and C2 activators	Reactome	R-HSA-166786	1	11	0.21951529869	0.748858115192	CRP	1401	http://www.reactome.org/cgi-bin/eventbrowser_st_id?ST_ID=R-HSA-166786
Membrane binding and targetting of GAG proteins	Reactome	R-HSA-174490	1	11	0.21951529869	0.748858115192	UBA52	7311	http://www.reactome.org/cgi-bin/eventbrowser_st_id?ST_ID=R-HSA-174490
Synthesis And Processing Of GAG, GAGPOL Polyproteins	Reactome	R-HSA-174495	1	11	0.21951529869	0.748858115192	UBA52	7311	http://www.reactome.org/cgi-bin/eventbrowser_st_id?ST_ID=R-HSA-174495
Myoclonic epilepsy of Lafora	Reactome	R-HSA-3785653	1	11	0.21951529869	0.748858115192	UBA52	7311	http://www.reactome.org/cgi-bin/eventbrowser_st_id?ST_ID=R-HSA-3785653
Import of palmitoyl-CoA into the mitochondrial matrix	Reactome	R-HSA-200425	1	11	0.21951529869	0.748858115192	SLC25A20	788	http://www.reactome.org/cgi-bin/eventbrowser_st_id?ST_ID=R-HSA-200425
Mucopolysaccharidoses	Reactome	R-HSA-2206281	1	11	0.21951529869	0.748858115192	GALNS	2588	http://www.reactome.org/cgi-bin/eventbrowser_st_id?ST_ID=R-HSA-2206281
CDC6 association with the ORC:origin complex	Reactome	R-HSA-68689	1	11	0.21951529869	0.748858115192	ORC1	4998	http://www.reactome.org/cgi-bin/eventbrowser_st_id?ST_ID=R-HSA-68689
CD28 dependent Vav1 pathway	Reactome	R-HSA-389359	1	11	0.21951529869	0.748858115192	PAK2	5062	http://www.reactome.org/cgi-bin/eventbrowser_st_id?ST_ID=R-HSA-389359
ABC transporters	KEGG PATHWAY	hsa02010	2	45	0.220751807178	0.748858115192	ABCA1|ABCA12	19|26154	http://www.genome.jp/kegg-bin/show_pathway?hsa02010/hsa:19%09red/hsa:26154%09red
G alpha (12/13) signalling events	Reactome	R-HSA-416482	3	77	0.224749430424	0.748909659147	TIAM2|OBSCN|ARHGEF6	26230|84033|9459	http://www.reactome.org/cgi-bin/eventbrowser_st_id?ST_ID=R-HSA-416482
G1/S Transition	Reactome	R-HSA-69206	4	115	0.226757666151	0.748909659147	PSMD1|UBA52|CCNA1|ORC1	5707|7311|8900|4998	http://www.reactome.org/cgi-bin/eventbrowser_st_id?ST_ID=R-HSA-69206
Glucagon-like Peptide-1 (GLP1) regulates insulin secretion	Reactome	R-HSA-381676	2	42	0.226884579994	0.748909659147	PRKAR1A|ADCY6	5573|112	http://www.reactome.org/cgi-bin/eventbrowser_st_id?ST_ID=R-HSA-381676
Phospholipase C-mediated cascade; FGFR3	Reactome	R-HSA-5654227	2	42	0.226884579994	0.748909659147	PRKAR1A|ADCY6	5573|112	http://www.reactome.org/cgi-bin/eventbrowser_st_id?ST_ID=R-HSA-5654227
Intrinsic Pathway for Apoptosis	Reactome	R-HSA-109606	2	42	0.226884579994	0.748909659147	XIAP|APAF1	331|317	http://www.reactome.org/cgi-bin/eventbrowser_st_id?ST_ID=R-HSA-109606
Vitamin D metabolism and pathway	PANTHER	P04396	1	10	0.22835136099	0.748909659147	CYP27B1	1594	http://www.pantherdb.org/pathway/pathwayDiagram.jsp?catAccession=P04396
Platelet activation, signaling and aggregation	Reactome	R-HSA-76002	8	277	0.230519757521	0.748909659147	TTN|JAK2|PDPK1|SELP|TRPC7|MAGED2|RAF1|PLCG2	7273|3717|5170|6403|57113|10916|5894|5336	http://www.reactome.org/cgi-bin/eventbrowser_st_id?ST_ID=R-HSA-76002
Vasopressin regulates renal water homeostasis via Aquaporins	Reactome	R-HSA-432040	2	43	0.234450118903	0.748909659147	PRKAR1A|ADCY6	5573|112	http://www.reactome.org/cgi-bin/eventbrowser_st_id?ST_ID=R-HSA-432040
Formation of Incision Complex in GG-NER	Reactome	R-HSA-5696395	2	43	0.234450118903	0.748909659147	ERCC5|UBA52	2073|7311	http://www.reactome.org/cgi-bin/eventbrowser_st_id?ST_ID=R-HSA-5696395
Josephin domain DUBs	Reactome	R-HSA-5689877	1	12	0.235470590932	0.748909659147	UBA52	7311	http://www.reactome.org/cgi-bin/eventbrowser_st_id?ST_ID=R-HSA-5689877
mRNA decay by 3' to 5' exoribonuclease	Reactome	R-HSA-429958	1	12	0.235470590932	0.748909659147	EXOSC6	118460	http://www.reactome.org/cgi-bin/eventbrowser_st_id?ST_ID=R-HSA-429958
mRNA decay by 5' to 3' exoribonuclease	Reactome	R-HSA-430039	1	15	0.281406840485	0.750502671789	DCP2	167227	http://www.reactome.org/cgi-bin/eventbrowser_st_id?ST_ID=R-HSA-430039
Spry regulation of FGF signaling	Reactome	R-HSA-1295596	1	12	0.235470590932	0.748909659147	UBA52	7311	http://www.reactome.org/cgi-bin/eventbrowser_st_id?ST_ID=R-HSA-1295596
Vitamin B5 (pantothenate) metabolism	Reactome	R-HSA-199220	1	12	0.235470590932	0.748909659147	PANK4	55229	http://www.reactome.org/cgi-bin/eventbrowser_st_id?ST_ID=R-HSA-199220
alpha-linolenic (omega3) and linoleic (omega6) acid metabolism	Reactome	R-HSA-2046104	1	12	0.235470590932	0.748909659147	ACSL1	2180	http://www.reactome.org/cgi-bin/eventbrowser_st_id?ST_ID=R-HSA-2046104
NOTCH2 intracellular domain regulates transcription	Reactome	R-HSA-2197563	1	12	0.235470590932	0.748909659147	MAML1	9794	http://www.reactome.org/cgi-bin/eventbrowser_st_id?ST_ID=R-HSA-2197563
alpha-linolenic acid (ALA) metabolism	Reactome	R-HSA-2046106	1	12	0.235470590932	0.748909659147	ACSL1	2180	http://www.reactome.org/cgi-bin/eventbrowser_st_id?ST_ID=R-HSA-2046106
Regulation of IFNG signaling	Reactome	R-HSA-877312	1	12	0.235470590932	0.748909659147	JAK2	3717	http://www.reactome.org/cgi-bin/eventbrowser_st_id?ST_ID=R-HSA-877312
Downregulation of ERBB2:ERBB3 signaling	Reactome	R-HSA-1358803	1	12	0.235470590932	0.748909659147	UBA52	7311	http://www.reactome.org/cgi-bin/eventbrowser_st_id?ST_ID=R-HSA-1358803
Keratan sulfate degradation	Reactome	R-HSA-2022857	1	12	0.235470590932	0.748909659147	GALNS	2588	http://www.reactome.org/cgi-bin/eventbrowser_st_id?ST_ID=R-HSA-2022857
TP53 Regulates Transcription of Caspase Activators and Caspases	Reactome	R-HSA-6803207	1	12	0.235470590932	0.748909659147	APAF1	317	http://www.reactome.org/cgi-bin/eventbrowser_st_id?ST_ID=R-HSA-6803207
Ras Pathway	PANTHER	P04393	3	70	0.240858884901	0.748909659147	PDPK1|RAF1|PAK2	5170|5894|5062	http://www.pantherdb.org/pathway/pathwayDiagram.jsp?catAccession=P04393
Regulation of APC/C activators between G1/S and early anaphase	Reactome	R-HSA-176408	3	80	0.240991916851	0.748909659147	PSMD1|UBA52|CCNA1	5707|7311|8900	http://www.reactome.org/cgi-bin/eventbrowser_st_id?ST_ID=R-HSA-176408
Fatty acid metabolism	KEGG PATHWAY	hsa01212	2	48	0.241602182595	0.748909659147	ACSL4|ACSL1	2182|2180	http://www.genome.jp/kegg-bin/show_pathway?hsa01212/hsa:2180%09red/hsa:2182%09red
Phospholipase C-mediated cascade: FGFR1	Reactome	R-HSA-5654219	2	44	0.24202952443	0.748909659147	PRKAR1A|ADCY6	5573|112	http://www.reactome.org/cgi-bin/eventbrowser_st_id?ST_ID=R-HSA-5654219
Assembly of the primary cilium	Reactome	R-HSA-5617833	6	199	0.243762655963	0.748909659147	CEP63|DYNC2H1|DYNC1I2|CENPJ|SDCCAG8|NPHP1	80254|79659|1781|55835|10806|4867	http://www.reactome.org/cgi-bin/eventbrowser_st_id?ST_ID=R-HSA-5617833
TCR signaling	Reactome	R-HSA-202403	4	119	0.244303792085	0.748909659147	PSMD1|PDPK1|UBA52|PAK2	5707|5170|7311|5062	http://www.reactome.org/cgi-bin/eventbrowser_st_id?ST_ID=R-HSA-202403
ErbB signaling pathway	KEGG PATHWAY	hsa04012	3	88	0.244317304717	0.748909659147	PAK2|RAF1|PLCG2	5062|5894|5336	http://www.genome.jp/kegg-bin/show_pathway?hsa04012/hsa:5336%09red/hsa:5894%09red/hsa:5062%09red
Diseases of signal transduction	Reactome	R-HSA-5663202	8	282	0.244405441868	0.748909659147	PDPK1|PSMD1|UBA52|TNKS|POLR2B|PPP2R5A|MAML1|ZMYM2	5170|5707|7311|8658|5431|5525|9794|7750	http://www.reactome.org/cgi-bin/eventbrowser_st_id?ST_ID=R-HSA-5663202
Dopaminergic synapse	KEGG PATHWAY	hsa04728	4	130	0.244752656964	0.748909659147	PPP2R2B|PPP1CB|PPP2R5A|PPP2R3C	5521|5500|5525|55012	http://www.genome.jp/kegg-bin/show_pathway?hsa04728/hsa:5500%09red/hsa:5521%09red/hsa:55012%09red/hsa:5525%09red
CCKR signaling map	PANTHER	P06959	6	175	0.244896006409	0.748909659147	JAK2|PDPK1|RYR2|ARHGEF28|RAF1|BIRC2	3717|5170|6262|64283|5894|329	http://www.pantherdb.org/pathway/pathwayDiagram.jsp?catAccession=P06959
De novo pyrimidine ribonucleotides biosythesis	PANTHER	P02740	1	11	0.24634354153	0.748909659147	CTPS1	1503	http://www.pantherdb.org/pathway/pathwayDiagram.jsp?catAccession=P02740
NOTCH1 Intracellular Domain Regulates Transcription	Reactome	R-HSA-2122947	2	45	0.249619070694	0.748909659147	UBA52|MAML1	7311|9794	http://www.reactome.org/cgi-bin/eventbrowser_st_id?ST_ID=R-HSA-2122947
D-myo-inositol-5-phosphate metabolism	BioCyc	PWY-6367	1	18	0.250973498211	0.748909659147	PLCG2	5336	http://biocyc.org/HUMAN/NEW-IMAGE?type=NIL&object=PWY-6367
TP53 Regulates Transcription of Genes Involved in G1 Cell Cycle Arrest	Reactome	R-HSA-6804116	1	13	0.251099862196	0.748909659147	CCNA1	8900	http://www.reactome.org/cgi-bin/eventbrowser_st_id?ST_ID=R-HSA-6804116
Assembly Of The HIV Virion	Reactome	R-HSA-175474	1	13	0.251099862196	0.748909659147	UBA52	7311	http://www.reactome.org/cgi-bin/eventbrowser_st_id?ST_ID=R-HSA-175474
Notch-HLH transcription pathway	Reactome	R-HSA-350054	1	13	0.251099862196	0.748909659147	MAML1	9794	http://www.reactome.org/cgi-bin/eventbrowser_st_id?ST_ID=R-HSA-350054
p75NTR recruits signalling complexes	Reactome	R-HSA-209543	1	13	0.251099862196	0.748909659147	UBA52	7311	http://www.reactome.org/cgi-bin/eventbrowser_st_id?ST_ID=R-HSA-209543
Trafficking and processing of endosomal TLR	Reactome	R-HSA-1679131	1	13	0.251099862196	0.748909659147	TLR7	51284	http://www.reactome.org/cgi-bin/eventbrowser_st_id?ST_ID=R-HSA-1679131
NF-kB is activated and signals survival	Reactome	R-HSA-209560	1	13	0.251099862196	0.748909659147	UBA52	7311	http://www.reactome.org/cgi-bin/eventbrowser_st_id?ST_ID=R-HSA-209560
FCERI mediated NF-kB activation	Reactome	R-HSA-2871837	3	82	0.251925052249	0.748909659147	PSMD1|PDPK1|UBA52	5707|5170|7311	http://www.reactome.org/cgi-bin/eventbrowser_st_id?ST_ID=R-HSA-2871837
Degradation of beta-catenin by the destruction complex	Reactome	R-HSA-195253	3	82	0.251925052249	0.748909659147	PSMD1|UBA52|PPP2R5A	5707|7311|5525	http://www.reactome.org/cgi-bin/eventbrowser_st_id?ST_ID=R-HSA-195253
Axon guidance	KEGG PATHWAY	hsa04360	5	176	0.254270703932	0.748909659147	PAK2|UNC5D|RAF1|SLIT3|PLCG2	5062|137970|5894|6586|5336	http://www.genome.jp/kegg-bin/show_pathway?hsa04360/hsa:5336%09red/hsa:5894%09red/hsa:6586%09red/hsa:137970%09red/hsa:5062%09red
Axon guidance	Reactome	R-HSA-422475	14	549	0.265789752329	0.748909659147	JAK2|SLIT3|PAK2|TRPC7|COL5A1|LAMA1|PSMD1|UBA52|ARHGEF28|RAF1|PPP2R5A|MYH10|MYO10|UNC5D	3717|6586|5062|57113|1289|284217|5707|7311|64283|5894|5525|4628|4651|137970	http://www.reactome.org/cgi-bin/eventbrowser_st_id?ST_ID=R-HSA-422475
Ovarian steroidogenesis	KEGG PATHWAY	hsa04913	2	50	0.255552117566	0.748909659147	PLA2G4E|ADCY6	123745|112	http://www.genome.jp/kegg-bin/show_pathway?hsa04913/hsa:112%09red/hsa:123745%09red
PLC beta mediated events	Reactome	R-HSA-112043	2	46	0.257215178202	0.748909659147	PRKAR1A|ADCY6	5573|112	http://www.reactome.org/cgi-bin/eventbrowser_st_id?ST_ID=R-HSA-112043
Phospholipase C-mediated cascade; FGFR4	Reactome	R-HSA-5654228	2	46	0.257215178202	0.748909659147	PRKAR1A|ADCY6	5573|112	http://www.reactome.org/cgi-bin/eventbrowser_st_id?ST_ID=R-HSA-5654228
Rho GTPase cycle	Reactome	R-HSA-194840	4	122	0.257654704813	0.748909659147	TIAM2|CHN1|ARHGEF6|OBSCN	26230|1123|9459|84033	http://www.reactome.org/cgi-bin/eventbrowser_st_id?ST_ID=R-HSA-194840
GnRH signaling pathway	KEGG PATHWAY	hsa04912	3	91	0.259439547887	0.748909659147	PLA2G4E|RAF1|ADCY6	123745|5894|112	http://www.genome.jp/kegg-bin/show_pathway?hsa04912/hsa:112%09red/hsa:5894%09red/hsa:123745%09red
Global Genome Nucleotide Excision Repair (GG-NER)	Reactome	R-HSA-5696399	3	84	0.262927773086	0.748909659147	ERCC5|RFC1|UBA52	2073|5981|7311	http://www.reactome.org/cgi-bin/eventbrowser_st_id?ST_ID=R-HSA-5696399
Phospholipase C-mediated cascade; FGFR2	Reactome	R-HSA-5654221	2	47	0.264814409425	0.748909659147	PRKAR1A|ADCY6	5573|112	http://www.reactome.org/cgi-bin/eventbrowser_st_id?ST_ID=R-HSA-5654221
G alpha (z) signalling events	Reactome	R-HSA-418597	2	47	0.264814409425	0.748909659147	RGSL1|ADCY6	353299|112	http://www.reactome.org/cgi-bin/eventbrowser_st_id?ST_ID=R-HSA-418597
G beta:gamma signalling through PI3Kgamma	Reactome	R-HSA-392451	2	47	0.264814409425	0.748909659147	JAK2|PDPK1	3717|5170	http://www.reactome.org/cgi-bin/eventbrowser_st_id?ST_ID=R-HSA-392451
G-protein mediated events	Reactome	R-HSA-112040	2	47	0.264814409425	0.748909659147	PRKAR1A|ADCY6	5573|112	http://www.reactome.org/cgi-bin/eventbrowser_st_id?ST_ID=R-HSA-112040
Polymerase switching on the C-strand of the telomere	Reactome	R-HSA-174411	1	14	0.266409771139	0.748909659147	RFC1	5981	http://www.reactome.org/cgi-bin/eventbrowser_st_id?ST_ID=R-HSA-174411
Inhibition of adenylate cyclase pathway	Reactome	R-HSA-997269	1	14	0.266409771139	0.748909659147	ADCY6	112	http://www.reactome.org/cgi-bin/eventbrowser_st_id?ST_ID=R-HSA-997269
AMER1 mutants destabilize the destruction complex	Reactome	R-HSA-4839748	1	14	0.266409771139	0.748909659147	PPP2R5A	5525	http://www.reactome.org/cgi-bin/eventbrowser_st_id?ST_ID=R-HSA-4839748
APC truncation mutants have impaired AXIN binding	Reactome	R-HSA-5467337	1	14	0.266409771139	0.748909659147	PPP2R5A	5525	http://www.reactome.org/cgi-bin/eventbrowser_st_id?ST_ID=R-HSA-5467337
Regulation of TP53 Activity through Association with Co-factors	Reactome	R-HSA-6804759	1	14	0.266409771139	0.748909659147	PPP1R13L	10848	http://www.reactome.org/cgi-bin/eventbrowser_st_id?ST_ID=R-HSA-6804759
Leading Strand Synthesis	Reactome	R-HSA-69109	1	14	0.266409771139	0.748909659147	RFC1	5981	http://www.reactome.org/cgi-bin/eventbrowser_st_id?ST_ID=R-HSA-69109
truncated APC mutants destabilize the destruction complex	Reactome	R-HSA-4839744	1	14	0.266409771139	0.748909659147	PPP2R5A	5525	http://www.reactome.org/cgi-bin/eventbrowser_st_id?ST_ID=R-HSA-4839744
AXIN missense mutants destabilize the destruction complex	Reactome	R-HSA-5467340	1	14	0.266409771139	0.748909659147	PPP2R5A	5525	http://www.reactome.org/cgi-bin/eventbrowser_st_id?ST_ID=R-HSA-5467340
IRF3-mediated induction of type I IFN	Reactome	R-HSA-3270619	1	14	0.266409771139	0.748909659147	NLRP4	147945	http://www.reactome.org/cgi-bin/eventbrowser_st_id?ST_ID=R-HSA-3270619
Truncations of AMER1 destabilize the destruction complex	Reactome	R-HSA-5467348	1	14	0.266409771139	0.748909659147	PPP2R5A	5525	http://www.reactome.org/cgi-bin/eventbrowser_st_id?ST_ID=R-HSA-5467348
Prolactin receptor signaling	Reactome	R-HSA-1170546	1	14	0.266409771139	0.748909659147	JAK2	3717	http://www.reactome.org/cgi-bin/eventbrowser_st_id?ST_ID=R-HSA-1170546
Polymerase switching	Reactome	R-HSA-69091	1	14	0.266409771139	0.748909659147	RFC1	5981	http://www.reactome.org/cgi-bin/eventbrowser_st_id?ST_ID=R-HSA-69091
Misspliced GSK3beta mutants stabilize beta-catenin	Reactome	R-HSA-5339716	1	14	0.266409771139	0.748909659147	PPP2R5A	5525	http://www.reactome.org/cgi-bin/eventbrowser_st_id?ST_ID=R-HSA-5339716
AXIN mutants destabilize the destruction complex, activating WNT signaling	Reactome	R-HSA-4839735	1	14	0.266409771139	0.748909659147	PPP2R5A	5525	http://www.reactome.org/cgi-bin/eventbrowser_st_id?ST_ID=R-HSA-4839735
Adenylate cyclase inhibitory pathway	Reactome	R-HSA-170670	1	14	0.266409771139	0.748909659147	ADCY6	112	http://www.reactome.org/cgi-bin/eventbrowser_st_id?ST_ID=R-HSA-170670
DAP12 signaling	Reactome	R-HSA-2424491	9	333	0.268097515013	0.748909659147	JAK2|PDPK1|PRKAR1A|PSMD1|UBA52|RAF1|PPP2R5A|PLCG2|ADCY6	3717|5170|5573|5707|7311|5894|5525|5336|112	http://www.reactome.org/cgi-bin/eventbrowser_st_id?ST_ID=R-HSA-2424491
M/G1 Transition	Reactome	R-HSA-68874	3	85	0.268451518575	0.748984792408	PSMD1|UBA52|ORC1	5707|7311|4998	http://www.reactome.org/cgi-bin/eventbrowser_st_id?ST_ID=R-HSA-68874
DNA Replication Pre-Initiation	Reactome	R-HSA-69002	3	85	0.268451518575	0.748984792408	PSMD1|UBA52|ORC1	5707|7311|4998	http://www.reactome.org/cgi-bin/eventbrowser_st_id?ST_ID=R-HSA-69002
Endometrial cancer	KEGG PATHWAY	hsa05213	2	52	0.269516022231	0.750502671789	PDPK1|RAF1	5170|5894	http://www.genome.jp/kegg-bin/show_pathway?hsa05213/hsa:5894%09red/hsa:5170%09red
NF-kappa B signaling pathway	KEGG PATHWAY	hsa04064	3	93	0.269588617521	0.750502671789	BIRC2|XIAP|PLCG2	329|331|5336	http://www.genome.jp/kegg-bin/show_pathway?hsa04064/hsa:5336%09red/hsa:331%09red/hsa:329%09red
FCERI mediated MAPK activation	Reactome	R-HSA-2871796	7	249	0.27121392936	0.750502671789	JAK2|PAK2|PSMD1|UBA52|RAF1|PPP2R5A|PLCG2	3717|5062|5707|7311|5894|5525|5336	http://www.reactome.org/cgi-bin/eventbrowser_st_id?ST_ID=R-HSA-2871796
DNA Damage Bypass	Reactome	R-HSA-73893	2	48	0.272413464494	0.750502671789	RFC1|UBA52	5981|7311	http://www.reactome.org/cgi-bin/eventbrowser_st_id?ST_ID=R-HSA-73893
superpathway of methionine degradation	BioCyc	PWY-5328	1	20	0.273525811096	0.750502671789	CDO1	1036	http://biocyc.org/HUMAN/NEW-IMAGE?type=NIL&object=PWY-5328
APC/C-mediated degradation of cell cycle proteins	Reactome	R-HSA-174143	3	86	0.273988254818	0.750502671789	PSMD1|UBA52|CCNA1	5707|7311|8900	http://www.reactome.org/cgi-bin/eventbrowser_st_id?ST_ID=R-HSA-174143
Regulation of mitotic cell cycle	Reactome	R-HSA-453276	3	86	0.273988254818	0.750502671789	PSMD1|UBA52|CCNA1	5707|7311|8900	http://www.reactome.org/cgi-bin/eventbrowser_st_id?ST_ID=R-HSA-453276
superpathway of inositol phosphate compounds	BioCyc	PWY-6371	2	67	0.278090226498	0.750502671789	PIK3C2B|PLCG2	5287|5336	http://biocyc.org/HUMAN/NEW-IMAGE?type=NIL&object=PWY-6371
IRAK1 recruits IKK complex upon TLR7/8 or 9 stimulation	Reactome	R-HSA-975144	1	15	0.281406840485	0.750502671789	UBA52	7311	http://www.reactome.org/cgi-bin/eventbrowser_st_id?ST_ID=R-HSA-975144
Diseases associated with glycosylation precursor biosynthesis	Reactome	R-HSA-5609975	1	15	0.281406840485	0.750502671789	PMM2	5373	http://www.reactome.org/cgi-bin/eventbrowser_st_id?ST_ID=R-HSA-5609975
Rap1 signalling	Reactome	R-HSA-392517	1	15	0.281406840485	0.750502671789	RAF1	5894	http://www.reactome.org/cgi-bin/eventbrowser_st_id?ST_ID=R-HSA-392517
NRIF signals cell death from the nucleus	Reactome	R-HSA-205043	1	15	0.281406840485	0.750502671789	UBA52	7311	http://www.reactome.org/cgi-bin/eventbrowser_st_id?ST_ID=R-HSA-205043
S45 mutants of beta-catenin aren't phosphorylated	Reactome	R-HSA-5358751	1	15	0.281406840485	0.750502671789	PPP2R5A	5525	http://www.reactome.org/cgi-bin/eventbrowser_st_id?ST_ID=R-HSA-5358751
Constitutive Signaling by NOTCH1 HD Domain Mutants	Reactome	R-HSA-2691232	1	15	0.281406840485	0.750502671789	UBA52	7311	http://www.reactome.org/cgi-bin/eventbrowser_st_id?ST_ID=R-HSA-2691232
phosphorylation site mutants of CTNNB1 are not targeted to the proteasome by the destruction complex	Reactome	R-HSA-4839743	1	15	0.281406840485	0.750502671789	PPP2R5A	5525	http://www.reactome.org/cgi-bin/eventbrowser_st_id?ST_ID=R-HSA-4839743
T41 mutants of beta-catenin aren't phosphorylated	Reactome	R-HSA-5358752	1	15	0.281406840485	0.750502671789	PPP2R5A	5525	http://www.reactome.org/cgi-bin/eventbrowser_st_id?ST_ID=R-HSA-5358752
S37 mutants of beta-catenin aren't phosphorylated	Reactome	R-HSA-5358749	1	15	0.281406840485	0.750502671789	PPP2R5A	5525	http://www.reactome.org/cgi-bin/eventbrowser_st_id?ST_ID=R-HSA-5358749
IRAK1 recruits IKK complex	Reactome	R-HSA-937039	1	15	0.281406840485	0.750502671789	UBA52	7311	http://www.reactome.org/cgi-bin/eventbrowser_st_id?ST_ID=R-HSA-937039
Signaling by cytosolic FGFR1 fusion mutants	Reactome	R-HSA-1839117	1	15	0.281406840485	0.750502671789	ZMYM2	7750	http://www.reactome.org/cgi-bin/eventbrowser_st_id?ST_ID=R-HSA-1839117
S33 mutants of beta-catenin aren't phosphorylated	Reactome	R-HSA-5358747	1	15	0.281406840485	0.750502671789	PPP2R5A	5525	http://www.reactome.org/cgi-bin/eventbrowser_st_id?ST_ID=R-HSA-5358747
Activation of Rac	Reactome	R-HSA-428540	1	15	0.281406840485	0.750502671789	PAK2	5062	http://www.reactome.org/cgi-bin/eventbrowser_st_id?ST_ID=R-HSA-428540
Signaling by NOTCH1 HD Domain Mutants in Cancer	Reactome	R-HSA-2691230	1	15	0.281406840485	0.750502671789	UBA52	7311	http://www.reactome.org/cgi-bin/eventbrowser_st_id?ST_ID=R-HSA-2691230
Glycogen synthesis	Reactome	R-HSA-3322077	1	15	0.281406840485	0.750502671789	UBA52	7311	http://www.reactome.org/cgi-bin/eventbrowser_st_id?ST_ID=R-HSA-3322077
Insulin signaling pathway	KEGG PATHWAY	hsa04910	4	139	0.281923863341	0.751543326207	PRKAR1A|PDPK1|RAF1|PPP1CB	5573|5170|5894|5500	http://www.genome.jp/kegg-bin/show_pathway?hsa04910/hsa:5894%09red/hsa:5573%09red/hsa:5500%09red/hsa:5170%09red
Pancreatic secretion	KEGG PATHWAY	hsa04972	3	96	0.284891105066	0.754565974936	CLCA4|RYR2|ADCY6	22802|6262|112	http://www.genome.jp/kegg-bin/show_pathway?hsa04972/hsa:112%09red/hsa:6262%09red/hsa:22802%09red
MAPK6/MAPK4 signaling	Reactome	R-HSA-5687128	3	88	0.28509504183	0.754565974936	PSMD1|UBA52|PAK2	5707|7311|5062	http://www.reactome.org/cgi-bin/eventbrowser_st_id?ST_ID=R-HSA-5687128
Platelet homeostasis	Reactome	R-HSA-418346	3	88	0.28509504183	0.754565974936	TRPC7|PPP2R5A|PDE2A	57113|5525|5138	http://www.reactome.org/cgi-bin/eventbrowser_st_id?ST_ID=R-HSA-418346
Apoptotic execution phase	Reactome	R-HSA-75153	2	50	0.287598509982	0.755148912385	BIRC2|PAK2	329|5062	http://www.reactome.org/cgi-bin/eventbrowser_st_id?ST_ID=R-HSA-75153
Cross-presentation of soluble exogenous antigens (endosomes)	Reactome	R-HSA-1236978	2	50	0.287598509982	0.755148912385	PSMD1|MRC2	5707|9902	http://www.reactome.org/cgi-bin/eventbrowser_st_id?ST_ID=R-HSA-1236978
G-protein beta:gamma signalling	Reactome	R-HSA-397795	2	50	0.287598509982	0.755148912385	JAK2|PDPK1	3717|5170	http://www.reactome.org/cgi-bin/eventbrowser_st_id?ST_ID=R-HSA-397795
Endocrine resistance	KEGG PATHWAY	hsa01522	3	97	0.290008622681	0.755148912385	RAF1|CDKN2A|ADCY6	5894|1029|112	http://www.genome.jp/kegg-bin/show_pathway?hsa01522/hsa:112%09red/hsa:5894%09red/hsa:1029%09red
Ubiquitin proteasome pathway	PANTHER	P00060	2	44	0.290469572448	0.755148912385	WWP1|PSMD1	11059|5707	http://www.pantherdb.org/pathway/pathwayDiagram.jsp?catAccession=P00060
EGF receptor signaling pathway	PANTHER	P00018	4	114	0.294630107078	0.757264911869	RAF1|PPP2R5A|PIK3C2B|PLCG2	5894|5525|5287|5336	http://www.pantherdb.org/pathway/pathwayDiagram.jsp?catAccession=P00018
Ubiquitin-dependent degradation of Cyclin D	Reactome	R-HSA-75815	2	51	0.295178551846	0.757264911869	PSMD1|UBA52	5707|7311	http://www.reactome.org/cgi-bin/eventbrowser_st_id?ST_ID=R-HSA-75815
Metabolism of fat-soluble vitamins	Reactome	R-HSA-6806667	2	51	0.295178551846	0.757264911869	APOC2|CYP27B1	344|1594	http://www.reactome.org/cgi-bin/eventbrowser_st_id?ST_ID=R-HSA-6806667
CDK-mediated phosphorylation and removal of Cdc6	Reactome	R-HSA-69017	2	51	0.295178551846	0.757264911869	PSMD1|UBA52	5707|7311	http://www.reactome.org/cgi-bin/eventbrowser_st_id?ST_ID=R-HSA-69017
Ubiquitin-dependent degradation of Cyclin D1	Reactome	R-HSA-69229	2	51	0.295178551846	0.757264911869	PSMD1|UBA52	5707|7311	http://www.reactome.org/cgi-bin/eventbrowser_st_id?ST_ID=R-HSA-69229
Elevation of cytosolic Ca2+ levels	Reactome	R-HSA-139853	1	16	0.296097459796	0.757264911869	TRPC7	57113	http://www.reactome.org/cgi-bin/eventbrowser_st_id?ST_ID=R-HSA-139853
RHO GTPases activate CIT	Reactome	R-HSA-5625900	1	16	0.296097459796	0.757264911869	MYH10	4628	http://www.reactome.org/cgi-bin/eventbrowser_st_id?ST_ID=R-HSA-5625900
MAP3K8 (TPL2)-dependent MAPK1/3 activation	Reactome	R-HSA-5684264	1	16	0.296097459796	0.757264911869	UBA52	7311	http://www.reactome.org/cgi-bin/eventbrowser_st_id?ST_ID=R-HSA-5684264
Sema3A PAK dependent Axon repulsion	Reactome	R-HSA-399954	1	16	0.296097459796	0.757264911869	PAK2	5062	http://www.reactome.org/cgi-bin/eventbrowser_st_id?ST_ID=R-HSA-399954
TGF-beta receptor signaling in EMT (epithelial to mesenchymal transition)	Reactome	R-HSA-2173791	1	16	0.296097459796	0.757264911869	UBA52	7311	http://www.reactome.org/cgi-bin/eventbrowser_st_id?ST_ID=R-HSA-2173791
Glycogen storage diseases	Reactome	R-HSA-3229121	1	16	0.296097459796	0.757264911869	UBA52	7311	http://www.reactome.org/cgi-bin/eventbrowser_st_id?ST_ID=R-HSA-3229121
p75NTR signals via NF-kB	Reactome	R-HSA-193639	1	16	0.296097459796	0.757264911869	UBA52	7311	http://www.reactome.org/cgi-bin/eventbrowser_st_id?ST_ID=R-HSA-193639
Beta-catenin phosphorylation cascade	Reactome	R-HSA-196299	1	16	0.296097459796	0.757264911869	PPP2R5A	5525	http://www.reactome.org/cgi-bin/eventbrowser_st_id?ST_ID=R-HSA-196299
TRAF6 mediated induction of TAK1 complex	Reactome	R-HSA-937072	1	16	0.296097459796	0.757264911869	UBA52	7311	http://www.reactome.org/cgi-bin/eventbrowser_st_id?ST_ID=R-HSA-937072
DAP12 interactions	Reactome	R-HSA-2172127	9	345	0.300893886099	0.757264911869	JAK2|PDPK1|PRKAR1A|PSMD1|UBA52|RAF1|PPP2R5A|PLCG2|ADCY6	3717|5170|5573|5707|7311|5894|5525|5336|112	http://www.reactome.org/cgi-bin/eventbrowser_st_id?ST_ID=R-HSA-2172127
Pantothenate and CoA biosynthesis	KEGG PATHWAY	hsa00770	1	18	0.302588355559	0.757264911869	PANK4	55229	http://www.genome.jp/kegg-bin/show_pathway?hsa00770/hsa:55229%09red
mRNA Splicing - Minor Pathway	Reactome	R-HSA-72165	2	52	0.302746512624	0.757264911869	SF3B3|POLR2B	23450|5431	http://www.reactome.org/cgi-bin/eventbrowser_st_id?ST_ID=R-HSA-72165
Aquaporin-mediated transport	Reactome	R-HSA-445717	2	52	0.302746512624	0.757264911869	PRKAR1A|ADCY6	5573|112	http://www.reactome.org/cgi-bin/eventbrowser_st_id?ST_ID=R-HSA-445717
Nucleotide-binding domain, leucine rich repeat containing receptor (NLR) signaling pathways	Reactome	R-HSA-168643	2	52	0.302746512624	0.757264911869	BIRC2|UBA52	329|7311	http://www.reactome.org/cgi-bin/eventbrowser_st_id?ST_ID=R-HSA-168643
Vpu mediated degradation of CD4	Reactome	R-HSA-180534	2	52	0.302746512624	0.757264911869	PSMD1|UBA52	5707|7311	http://www.reactome.org/cgi-bin/eventbrowser_st_id?ST_ID=R-HSA-180534
Autodegradation of the E3 ubiquitin ligase COP1	Reactome	R-HSA-349425	2	52	0.302746512624	0.757264911869	PSMD1|UBA52	5707|7311	http://www.reactome.org/cgi-bin/eventbrowser_st_id?ST_ID=R-HSA-349425
Phospholipase D signaling pathway	KEGG PATHWAY	hsa04072	4	144	0.302939147071	0.757264911869	PLA2G4E|ADCY6|RAF1|PLCG2	123745|112|5894|5336	http://www.genome.jp/kegg-bin/show_pathway?hsa04072/hsa:5336%09red/hsa:5894%09red/hsa:123745%09red/hsa:112%09red
HDR through Homologous Recombination (HR) or Single Strand Annealing (SSA)	Reactome	R-HSA-5693567	4	132	0.303042874415	0.757264911869	BLM|RFC1|UBA52|CCNA1	641|5981|7311|8900	http://www.reactome.org/cgi-bin/eventbrowser_st_id?ST_ID=R-HSA-5693567
Acute myeloid leukemia	KEGG PATHWAY	hsa05221	2	57	0.304357219461	0.757264911869	RAF1|CCNA1	5894|8900	http://www.genome.jp/kegg-bin/show_pathway?hsa05221/hsa:5894%09red/hsa:8900%09red
p53-Independent DNA Damage Response	Reactome	R-HSA-69610	2	53	0.310299720171	0.757264911869	PSMD1|UBA52	5707|7311	http://www.reactome.org/cgi-bin/eventbrowser_st_id?ST_ID=R-HSA-69610
Ubiquitin Mediated Degradation of Phosphorylated Cdc25A	Reactome	R-HSA-69601	2	53	0.310299720171	0.757264911869	PSMD1|UBA52	5707|7311	http://www.reactome.org/cgi-bin/eventbrowser_st_id?ST_ID=R-HSA-69601
p53-Independent G1/S DNA damage checkpoint	Reactome	R-HSA-69613	2	53	0.310299720171	0.757264911869	PSMD1|UBA52	5707|7311	http://www.reactome.org/cgi-bin/eventbrowser_st_id?ST_ID=R-HSA-69613
Vif-mediated degradation of APOBEC3G	Reactome	R-HSA-180585	2	53	0.310299720171	0.757264911869	PSMD1|UBA52	5707|7311	http://www.reactome.org/cgi-bin/eventbrowser_st_id?ST_ID=R-HSA-180585
STING mediated induction of host immune responses	Reactome	R-HSA-1834941	1	17	0.310487888192	0.757264911869	NLRP4	147945	http://www.reactome.org/cgi-bin/eventbrowser_st_id?ST_ID=R-HSA-1834941
cGMP effects	Reactome	R-HSA-418457	1	17	0.310487888192	0.757264911869	PDE2A	5138	http://www.reactome.org/cgi-bin/eventbrowser_st_id?ST_ID=R-HSA-418457
Platelet sensitization by LDL	Reactome	R-HSA-432142	1	17	0.310487888192	0.757264911869	PPP2R5A	5525	http://www.reactome.org/cgi-bin/eventbrowser_st_id?ST_ID=R-HSA-432142
TNF receptor superfamily (TNFSF) members mediating non-canonical NF-kB pathway	Reactome	R-HSA-5676594	1	17	0.310487888192	0.757264911869	BIRC2	329	http://www.reactome.org/cgi-bin/eventbrowser_st_id?ST_ID=R-HSA-5676594
Acyl chain remodelling of PI	Reactome	R-HSA-1482922	1	17	0.310487888192	0.757264911869	PLA2G4E	123745	http://www.reactome.org/cgi-bin/eventbrowser_st_id?ST_ID=R-HSA-1482922
AGE-RAGE signaling pathway in diabetic complications	KEGG PATHWAY	hsa04933	3	101	0.310534281786	0.757264911869	JAK2|IL1A|PLCG2	3717|3552|5336	http://www.genome.jp/kegg-bin/show_pathway?hsa04933/hsa:5336%09red/hsa:3552%09red/hsa:3717%09red
Choline metabolism in cancer	KEGG PATHWAY	hsa05231	3	101	0.310534281786	0.757264911869	PLA2G4E|PDPK1|RAF1	123745|5170|5894	http://www.genome.jp/kegg-bin/show_pathway?hsa05231/hsa:5894%09red/hsa:5170%09red/hsa:123745%09red
Signaling by FGFR2	Reactome	R-HSA-5654738	9	349	0.312037636151	0.757264911869	JAK2|PDPK1|PRKAR1A|PSMD1|UBA52|POLR2B|RAF1|PPP2R5A|ADCY6	3717|5170|5573|5707|7311|5431|5894|5525|112	http://www.reactome.org/cgi-bin/eventbrowser_st_id?ST_ID=R-HSA-5654738
Signaling by FGFR2 in disease	Reactome	R-HSA-5655253	1	39	0.562310652265	0.814014218394	POLR2B	5431	http://www.reactome.org/cgi-bin/eventbrowser_st_id?ST_ID=R-HSA-5655253
RHO GTPases activate PKNs	Reactome	R-HSA-5625740	3	93	0.312992841843	0.757368550741	MYH10|PDPK1|PPP1CB	4628|5170|5500	http://www.reactome.org/cgi-bin/eventbrowser_st_id?ST_ID=R-HSA-5625740
EPH-Ephrin signaling	Reactome	R-HSA-2682334	3	93	0.312992841843	0.757368550741	MYH10|ARHGEF28|PAK2	4628|64283|5062	http://www.reactome.org/cgi-bin/eventbrowser_st_id?ST_ID=R-HSA-2682334
SUMO E3 ligases SUMOylate target proteins	Reactome	R-HSA-3108232	3	93	0.312992841843	0.757368550741	BLM|TOP2B|NOP58	641|7155|51602	http://www.reactome.org/cgi-bin/eventbrowser_st_id?ST_ID=R-HSA-3108232
JAK/STAT signaling pathway	PANTHER	P00038	1	15	0.314244345729	0.758795900353	JAK2	3717	http://www.pantherdb.org/pathway/pathwayDiagram.jsp?catAccession=P00038
Glycosaminoglycan degradation	KEGG PATHWAY	hsa00531	1	19	0.315696702811	0.759545309404	GALNS	2588	http://www.genome.jp/kegg-bin/show_pathway?hsa00531/hsa:2588%09red
PI3 kinase pathway	PANTHER	P00048	2	47	0.316436012811	0.759545309404	JAK2|PDPK1	3717|5170	http://www.pantherdb.org/pathway/pathwayDiagram.jsp?catAccession=P00048
D-myo-inositol (1,4,5)-trisphosphate biosynthesis	BioCyc	PWY-6351	1	24	0.31667378231	0.759545309404	PLCG2	5336	http://biocyc.org/HUMAN/NEW-IMAGE?type=NIL&object=PWY-6351
superpathway of pyrimidine deoxyribonucleotides de novo biosynthesis	BioCyc	PWY-7211	1	24	0.31667378231	0.759545309404	CTPS1	1503	http://biocyc.org/HUMAN/NEW-IMAGE?type=NIL&object=PWY-7211
Formation of TC-NER Pre-Incision Complex	Reactome	R-HSA-6781823	2	54	0.317835616527	0.759545309404	POLR2B|UBA52	5431|7311	http://www.reactome.org/cgi-bin/eventbrowser_st_id?ST_ID=R-HSA-6781823
Signalling by NGF	Reactome	R-HSA-166520	11	441	0.321537396063	0.759545309404	JAK2|PDPK1|ARHGEF6|PRKAR1A|PSMD1|UBA52|RAF1|PPP2R5A|ADCY6|TIAM2|OBSCN	3717|5170|9459|5573|5707|7311|5894|5525|112|26230|84033	http://www.reactome.org/cgi-bin/eventbrowser_st_id?ST_ID=R-HSA-166520
Cell-extracellular matrix interactions	Reactome	R-HSA-446353	1	18	0.324584257012	0.759639588483	ARHGEF6	9459	http://www.reactome.org/cgi-bin/eventbrowser_st_id?ST_ID=R-HSA-446353
Signaling by EGFR in Cancer	Reactome	R-HSA-1643713	1	18	0.324584257012	0.759639588483	UBA52	7311	http://www.reactome.org/cgi-bin/eventbrowser_st_id?ST_ID=R-HSA-1643713
ABC transporters in lipid homeostasis	Reactome	R-HSA-1369062	1	18	0.324584257012	0.759639588483	ABCA12	26154	http://www.reactome.org/cgi-bin/eventbrowser_st_id?ST_ID=R-HSA-1369062
Signaling by Ligand-Responsive EGFR Variants in Cancer	Reactome	R-HSA-5637815	1	18	0.324584257012	0.759639588483	UBA52	7311	http://www.reactome.org/cgi-bin/eventbrowser_st_id?ST_ID=R-HSA-5637815
Constitutive Signaling by Ligand-Responsive EGFR Cancer Variants	Reactome	R-HSA-1236382	1	18	0.324584257012	0.759639588483	UBA52	7311	http://www.reactome.org/cgi-bin/eventbrowser_st_id?ST_ID=R-HSA-1236382
Activation of IRF3/IRF7 mediated by TBK1/IKK epsilon	Reactome	R-HSA-936964	1	18	0.324584257012	0.759639588483	UBA52	7311	http://www.reactome.org/cgi-bin/eventbrowser_st_id?ST_ID=R-HSA-936964
Oxygen-dependent proline hydroxylation of Hypoxia-inducible Factor Alpha	Reactome	R-HSA-1234176	1	18	0.324584257012	0.759639588483	UBA52	7311	http://www.reactome.org/cgi-bin/eventbrowser_st_id?ST_ID=R-HSA-1234176
Ephrin signaling	Reactome	R-HSA-3928664	1	18	0.324584257012	0.759639588483	PAK2	5062	http://www.reactome.org/cgi-bin/eventbrowser_st_id?ST_ID=R-HSA-3928664
Long-term depression	KEGG PATHWAY	hsa04730	2	60	0.325126840924	0.759639588483	PLA2G4E|RAF1	123745|5894	http://www.genome.jp/kegg-bin/show_pathway?hsa04730/hsa:5894%09red/hsa:123745%09red
Lipoprotein metabolism	Reactome	R-HSA-174824	2	55	0.325351754367	0.759639588483	ABCA1|APOC2	19|344	http://www.reactome.org/cgi-bin/eventbrowser_st_id?ST_ID=R-HSA-174824
SCF-beta-TrCP mediated degradation of Emi1	Reactome	R-HSA-174113	2	55	0.325351754367	0.759639588483	PSMD1|UBA52	5707|7311	http://www.reactome.org/cgi-bin/eventbrowser_st_id?ST_ID=R-HSA-174113
Stabilization of p53	Reactome	R-HSA-69541	2	55	0.325351754367	0.759639588483	PSMD1|UBA52	5707|7311	http://www.reactome.org/cgi-bin/eventbrowser_st_id?ST_ID=R-HSA-69541
AUF1 (hnRNP D0) binds and destabilizes mRNA	Reactome	R-HSA-450408	2	55	0.325351754367	0.759639588483	PSMD1|UBA52	5707|7311	http://www.reactome.org/cgi-bin/eventbrowser_st_id?ST_ID=R-HSA-450408
Steroid biosynthesis	KEGG PATHWAY	hsa00100	1	20	0.328559156783	0.759639588483	CYP27B1	1594	http://www.genome.jp/kegg-bin/show_pathway?hsa00100/hsa:1594%09red
Signaling by FGFR	Reactome	R-HSA-190236	9	355	0.328914722399	0.759639588483	JAK2|PDPK1|PRKAR1A|PSMD1|UBA52|POLR2B|RAF1|PPP2R5A|ADCY6	3717|5170|5573|5707|7311|5431|5894|5525|112	http://www.reactome.org/cgi-bin/eventbrowser_st_id?ST_ID=R-HSA-190236
Signaling by FGFR in disease	Reactome	R-HSA-1226099	2	57	0.340315497779	0.759639588483	POLR2B|ZMYM2	5431|7750	http://www.reactome.org/cgi-bin/eventbrowser_st_id?ST_ID=R-HSA-1226099
5HT3 type receptor mediated signaling pathway	PANTHER	P04375	1	16	0.330248725263	0.759639588483	HTR3A	3359	http://www.pantherdb.org/pathway/pathwayDiagram.jsp?catAccession=P04375
Homology Directed Repair	Reactome	R-HSA-5693538	4	138	0.330692820253	0.759639588483	BLM|RFC1|UBA52|CCNA1	641|5981|7311|8900	http://www.reactome.org/cgi-bin/eventbrowser_st_id?ST_ID=R-HSA-5693538
T cell receptor signaling pathway	KEGG PATHWAY	hsa04660	3	105	0.331101221158	0.759639588483	PDPK1|RAF1|PAK2	5170|5894|5062	http://www.genome.jp/kegg-bin/show_pathway?hsa04660/hsa:5894%09red/hsa:5170%09red/hsa:5062%09red
Signaling by PDGF	Reactome	R-HSA-186797	9	356	0.33174424743	0.759639588483	JAK2|PDPK1|COL5A1|PSMD1|UBA52|PRKAR1A|RAF1|PPP2R5A|ADCY6	3717|5170|1289|5707|7311|5573|5894|5525|112	http://www.reactome.org/cgi-bin/eventbrowser_st_id?ST_ID=R-HSA-186797
Signaling by NOTCH1 in Cancer	Reactome	R-HSA-2644603	2	56	0.332845793554	0.759639588483	UBA52|MAML1	7311|9794	http://www.reactome.org/cgi-bin/eventbrowser_st_id?ST_ID=R-HSA-2644603
Constitutive Signaling by NOTCH1 PEST Domain Mutants	Reactome	R-HSA-2644606	2	56	0.332845793554	0.759639588483	UBA52|MAML1	7311|9794	http://www.reactome.org/cgi-bin/eventbrowser_st_id?ST_ID=R-HSA-2644606
Signaling by NOTCH1 PEST Domain Mutants in Cancer	Reactome	R-HSA-2644602	2	56	0.332845793554	0.759639588483	UBA52|MAML1	7311|9794	http://www.reactome.org/cgi-bin/eventbrowser_st_id?ST_ID=R-HSA-2644602
Signaling by NOTCH1 HD+PEST Domain Mutants in Cancer	Reactome	R-HSA-2894858	2	56	0.332845793554	0.759639588483	UBA52|MAML1	7311|9794	http://www.reactome.org/cgi-bin/eventbrowser_st_id?ST_ID=R-HSA-2894858
Constitutive Signaling by NOTCH1 HD+PEST Domain Mutants	Reactome	R-HSA-2894862	2	56	0.332845793554	0.759639588483	UBA52|MAML1	7311|9794	http://www.reactome.org/cgi-bin/eventbrowser_st_id?ST_ID=R-HSA-2894862
Hh mutants that don't undergo autocatalytic processing are degraded by ERAD	Reactome	R-HSA-5362768	2	56	0.332845793554	0.759639588483	PSMD1|UBA52	5707|7311	http://www.reactome.org/cgi-bin/eventbrowser_st_id?ST_ID=R-HSA-5362768
Lipid digestion, mobilization, and transport	Reactome	R-HSA-73923	3	97	0.335360643563	0.759639588483	ABCA1|APOC2|PPP1CB	19|344|5500	http://www.reactome.org/cgi-bin/eventbrowser_st_id?ST_ID=R-HSA-73923
cAMP signaling pathway	KEGG PATHWAY	hsa04024	5	199	0.33783412948	0.759639588483	CNGB3|RAF1|RYR2|PPP1CB|ADCY6	54714|5894|6262|5500|112	http://www.genome.jp/kegg-bin/show_pathway?hsa04024/hsa:112%09red/hsa:6262%09red/hsa:5500%09red/hsa:5894%09red/hsa:54714%09red
Acyl chain remodelling of PS	Reactome	R-HSA-1482801	1	19	0.33839257242	0.759639588483	PLA2G4E	123745	http://www.reactome.org/cgi-bin/eventbrowser_st_id?ST_ID=R-HSA-1482801
Regulation of TP53 Activity through Methylation	Reactome	R-HSA-6804760	1	19	0.33839257242	0.759639588483	UBA52	7311	http://www.reactome.org/cgi-bin/eventbrowser_st_id?ST_ID=R-HSA-6804760
Signaling by FGFR2 IIIa TM	Reactome	R-HSA-8851708	1	19	0.33839257242	0.759639588483	POLR2B	5431	http://www.reactome.org/cgi-bin/eventbrowser_st_id?ST_ID=R-HSA-8851708
Degradation of DVL	Reactome	R-HSA-4641258	2	57	0.340315497779	0.759639588483	PSMD1|UBA52	5707|7311	http://www.reactome.org/cgi-bin/eventbrowser_st_id?ST_ID=R-HSA-4641258
SUMOylation	Reactome	R-HSA-2990846	3	98	0.3409493562	0.759639588483	BLM|TOP2B|NOP58	641|7155|51602	http://www.reactome.org/cgi-bin/eventbrowser_st_id?ST_ID=R-HSA-2990846
Downstream TCR signaling	Reactome	R-HSA-202424	3	98	0.3409493562	0.759639588483	PSMD1|PDPK1|UBA52	5707|5170|7311	http://www.reactome.org/cgi-bin/eventbrowser_st_id?ST_ID=R-HSA-202424
Processing of DNA double-strand break ends	Reactome	R-HSA-5693607	3	98	0.3409493562	0.759639588483	BLM|UBA52|CCNA1	641|7311|8900	http://www.reactome.org/cgi-bin/eventbrowser_st_id?ST_ID=R-HSA-5693607
Antigen processing-Cross presentation	Reactome	R-HSA-1236975	3	99	0.346534479729	0.763406441218	MRC2|PSMD1|UBA52	9902|5707|7311	http://www.reactome.org/cgi-bin/eventbrowser_st_id?ST_ID=R-HSA-1236975
3-phosphoinositide biosynthesis	BioCyc	PWY-6352	1	27	0.347394755587	0.763580902111	PIK3C2B	5287	http://biocyc.org/HUMAN/NEW-IMAGE?type=NIL&object=PWY-6352
Downstream signaling of activated FGFR4	Reactome	R-HSA-5654716	8	317	0.347638652168	0.763580902111	JAK2|PDPK1|PRKAR1A|PSMD1|UBA52|RAF1|PPP2R5A|ADCY6	3717|5170|5573|5707|7311|5894|5525|112	http://www.reactome.org/cgi-bin/eventbrowser_st_id?ST_ID=R-HSA-5654716
Downstream signaling of activated FGFR2	Reactome	R-HSA-5654696	8	317	0.347638652168	0.763580902111	JAK2|PDPK1|PRKAR1A|PSMD1|UBA52|RAF1|PPP2R5A|ADCY6	3717|5170|5573|5707|7311|5894|5525|112	http://www.reactome.org/cgi-bin/eventbrowser_st_id?ST_ID=R-HSA-5654696
Downstream signaling of activated FGFR3	Reactome	R-HSA-5654708	8	317	0.347638652168	0.763580902111	JAK2|PDPK1|PRKAR1A|PSMD1|UBA52|RAF1|PPP2R5A|ADCY6	3717|5170|5573|5707|7311|5894|5525|112	http://www.reactome.org/cgi-bin/eventbrowser_st_id?ST_ID=R-HSA-5654708
Miscellaneous transport and binding events	Reactome	R-HSA-5223345	1	20	0.351918717963	0.763580902111	MMGT1	93380	http://www.reactome.org/cgi-bin/eventbrowser_st_id?ST_ID=R-HSA-5223345
Hormone-sensitive lipase (HSL)-mediated triacylglycerol hydrolysis	Reactome	R-HSA-163560	1	20	0.351918717963	0.763580902111	PPP1CB	5500	http://www.reactome.org/cgi-bin/eventbrowser_st_id?ST_ID=R-HSA-163560
JNK (c-Jun kinases) phosphorylation and activation mediated by activated human TAK1	Reactome	R-HSA-450321	1	20	0.351918717963	0.763580902111	UBA52	7311	http://www.reactome.org/cgi-bin/eventbrowser_st_id?ST_ID=R-HSA-450321
Lagging Strand Synthesis	Reactome	R-HSA-69186	1	20	0.351918717963	0.763580902111	RFC1	5981	http://www.reactome.org/cgi-bin/eventbrowser_st_id?ST_ID=R-HSA-69186
MicroRNAs in cancer	KEGG PATHWAY	hsa05206	7	299	0.352542072442	0.763580902111	MIR19B2|CDKN2A|MIR92A2|DICER1|RAF1|PLCG2|MIR363	406981|1029|407049|23405|5894|5336|574031	http://www.genome.jp/kegg-bin/show_pathway?hsa05206/hsa:407049%09red/hsa:5336%09red/hsa:574031%09red/hsa:23405%09red/hsa:1029%09red/hsa:406981%09red/hsa:5894%09red
Renin secretion	KEGG PATHWAY	hsa04924	2	64	0.352554732656	0.763580902111	CLCA4|ADCY6	22802|112	http://www.genome.jp/kegg-bin/show_pathway?hsa04924/hsa:112%09red/hsa:22802%09red
Pathways in cancer	KEGG PATHWAY	hsa05200	9	397	0.354415625175	0.763580902111	CDKN2A|LAMA1|PLCG2|DAPK1|RAF1|XIAP|ADCY6|BIRC2|CCNA1	1029|284217|5336|1612|5894|331|112|329|8900	http://www.genome.jp/kegg-bin/show_pathway?hsa05200/hsa:5336%09red/hsa:329%09red/hsa:1612%09red/hsa:1029%09red/hsa:112%09red/hsa:284217%09red/hsa:5894%09red/hsa:8900%09red/hsa:331%09red
Non-integrin membrane-ECM interactions	Reactome	R-HSA-3000171	2	59	0.35517345578	0.763580902111	LAMA1|COL5A1	284217|1289	http://www.reactome.org/cgi-bin/eventbrowser_st_id?ST_ID=R-HSA-3000171
Hh mutants abrogate ligand secretion	Reactome	R-HSA-5387390	2	59	0.35517345578	0.763580902111	PSMD1|UBA52	5707|7311	http://www.reactome.org/cgi-bin/eventbrowser_st_id?ST_ID=R-HSA-5387390
NIK-->noncanonical NF-kB signaling	Reactome	R-HSA-5676590	2	59	0.35517345578	0.763580902111	PSMD1|UBA52	5707|7311	http://www.reactome.org/cgi-bin/eventbrowser_st_id?ST_ID=R-HSA-5676590
Signaling by FGFR4	Reactome	R-HSA-5654743	8	320	0.356810055465	0.763580902111	JAK2|PDPK1|PRKAR1A|PSMD1|UBA52|RAF1|PPP2R5A|ADCY6	3717|5170|5573|5707|7311|5894|5525|112	http://www.reactome.org/cgi-bin/eventbrowser_st_id?ST_ID=R-HSA-5654743
Downstream signaling of activated FGFR1	Reactome	R-HSA-5654687	8	320	0.356810055465	0.763580902111	JAK2|PDPK1|PRKAR1A|PSMD1|UBA52|RAF1|PPP2R5A|ADCY6	3717|5170|5573|5707|7311|5894|5525|112	http://www.reactome.org/cgi-bin/eventbrowser_st_id?ST_ID=R-HSA-5654687
Metabolism of vitamins and cofactors	Reactome	R-HSA-196854	4	144	0.358462077303	0.763580902111	APOC2|CYP27B1|SLC19A3|PANK4	344|1594|80704|55229	http://www.reactome.org/cgi-bin/eventbrowser_st_id?ST_ID=R-HSA-196854
Signaling by FGFR3	Reactome	R-HSA-5654741	8	321	0.359873172105	0.763580902111	JAK2|PDPK1|PRKAR1A|PSMD1|UBA52|RAF1|PPP2R5A|ADCY6	3717|5170|5573|5707|7311|5894|5525|112	http://www.reactome.org/cgi-bin/eventbrowser_st_id?ST_ID=R-HSA-5654741
TCF dependent signaling in response to WNT	Reactome	R-HSA-201681	6	232	0.360051770636	0.763580902111	KMT2D|XIAP|PSMD1|UBA52|TNKS|PPP2R5A	8085|331|5707|7311|8658|5525	http://www.reactome.org/cgi-bin/eventbrowser_st_id?ST_ID=R-HSA-201681
Proteoglycans in cancer	KEGG PATHWAY	hsa05205	5	205	0.360105196559	0.763580902111	COL21A1|PDPK1|RAF1|PPP1CB|PLCG2	81578|5170|5894|5500|5336	http://www.genome.jp/kegg-bin/show_pathway?hsa05205/hsa:81578%09red/hsa:5336%09red/hsa:5894%09red/hsa:5500%09red/hsa:5170%09red
Axon guidance mediated by Slit/Robo	PANTHER	P00008	1	18	0.361154209386	0.763580902111	SLIT3	6586	http://www.pantherdb.org/pathway/pathwayDiagram.jsp?catAccession=P00008
Jak-STAT signaling pathway	KEGG PATHWAY	hsa04630	4	158	0.362437454793	0.763580902111	JAK2|RAF1|IL23R|IL6ST	3717|5894|149233|3572	http://www.genome.jp/kegg-bin/show_pathway?hsa04630/hsa:149233%09red/hsa:5894%09red/hsa:3717%09red/hsa:3572%09red
Degradation of GLI2 by the proteasome	Reactome	R-HSA-5610783	2	60	0.36255772717	0.763580902111	PSMD1|UBA52	5707|7311	http://www.reactome.org/cgi-bin/eventbrowser_st_id?ST_ID=R-HSA-5610783
GLI3 is processed to GLI3R by the proteasome	Reactome	R-HSA-5610785	2	60	0.36255772717	0.763580902111	PSMD1|UBA52	5707|7311	http://www.reactome.org/cgi-bin/eventbrowser_st_id?ST_ID=R-HSA-5610785
Dectin-1 mediated noncanonical NF-kB signaling	Reactome	R-HSA-5607761	2	60	0.36255772717	0.763580902111	PSMD1|UBA52	5707|7311	http://www.reactome.org/cgi-bin/eventbrowser_st_id?ST_ID=R-HSA-5607761
Degradation of GLI1 by the proteasome	Reactome	R-HSA-5610780	2	60	0.36255772717	0.763580902111	PSMD1|UBA52	5707|7311	http://www.reactome.org/cgi-bin/eventbrowser_st_id?ST_ID=R-HSA-5610780
Huntington disease	PANTHER	P00029	4	127	0.363745533235	0.763580902111	DYNC1I2|APAF1|DNAH5|DYNC2H1	1781|317|1767|79659	http://www.pantherdb.org/pathway/pathwayDiagram.jsp?catAccession=P00029
NOTCH2 Activation and Transmission of Signal to the Nucleus	Reactome	R-HSA-2979096	1	21	0.365168457067	0.763580902111	UBA52	7311	http://www.reactome.org/cgi-bin/eventbrowser_st_id?ST_ID=R-HSA-2979096
Regulation of FZD by ubiquitination	Reactome	R-HSA-4641263	1	21	0.365168457067	0.763580902111	UBA52	7311	http://www.reactome.org/cgi-bin/eventbrowser_st_id?ST_ID=R-HSA-4641263
EGFR downregulation	Reactome	R-HSA-182971	1	21	0.365168457067	0.763580902111	UBA52	7311	http://www.reactome.org/cgi-bin/eventbrowser_st_id?ST_ID=R-HSA-182971
Regulation of signaling by CBL	Reactome	R-HSA-912631	1	21	0.365168457067	0.763580902111	UBA52	7311	http://www.reactome.org/cgi-bin/eventbrowser_st_id?ST_ID=R-HSA-912631
activated TAK1 mediates p38 MAPK activation	Reactome	R-HSA-450302	1	21	0.365168457067	0.763580902111	UBA52	7311	http://www.reactome.org/cgi-bin/eventbrowser_st_id?ST_ID=R-HSA-450302
PCNA-Dependent Long Patch Base Excision Repair	Reactome	R-HSA-5651801	1	21	0.365168457067	0.763580902111	RFC1	5981	http://www.reactome.org/cgi-bin/eventbrowser_st_id?ST_ID=R-HSA-5651801
SALM protein interactions at the synapses	Reactome	R-HSA-8849932	1	21	0.365168457067	0.763580902111	PTPRD	5789	http://www.reactome.org/cgi-bin/eventbrowser_st_id?ST_ID=R-HSA-8849932
ER Quality Control Compartment (ERQC)	Reactome	R-HSA-901032	1	21	0.365168457067	0.763580902111	UBA52	7311	http://www.reactome.org/cgi-bin/eventbrowser_st_id?ST_ID=R-HSA-901032
Mismatch repair	KEGG PATHWAY	hsa03430	1	23	0.365716765077	0.764457689541	RFC1	5981	http://www.genome.jp/kegg-bin/show_pathway?hsa03430/hsa:5981%09red
Inflammatory bowel disease (IBD)	KEGG PATHWAY	hsa05321	2	66	0.366125322139	0.76470171886	IL1A|IL23R	3552|149233	http://www.genome.jp/kegg-bin/show_pathway?hsa05321/hsa:3552%09red/hsa:149233%09red
Long-term potentiation	KEGG PATHWAY	hsa04720	2	66	0.366125322139	0.76470171886	RAF1|PPP1CB	5894|5500	http://www.genome.jp/kegg-bin/show_pathway?hsa04720/hsa:5894%09red/hsa:5500%09red
Serotonergic synapse	KEGG PATHWAY	hsa04726	3	112	0.367014923014	0.76470171886	PLA2G4E|HTR3A|RAF1	123745|3359|5894	http://www.genome.jp/kegg-bin/show_pathway?hsa04726/hsa:5894%09red/hsa:3359%09red/hsa:123745%09red
Defective CFTR causes cystic fibrosis	Reactome	R-HSA-5678895	2	61	0.36990969274	0.76470171886	PSMD1|UBA52	5707|7311	http://www.reactome.org/cgi-bin/eventbrowser_st_id?ST_ID=R-HSA-5678895
Signaling by FGFR1	Reactome	R-HSA-5654736	8	325	0.372150190876	0.76470171886	JAK2|PDPK1|PRKAR1A|PSMD1|UBA52|RAF1|PPP2R5A|ADCY6	3717|5170|5573|5707|7311|5894|5525|112	http://www.reactome.org/cgi-bin/eventbrowser_st_id?ST_ID=R-HSA-5654736
Signaling by FGFR1 in disease	Reactome	R-HSA-5655302	1	32	0.494207982426	0.796625504368	ZMYM2	7750	http://www.reactome.org/cgi-bin/eventbrowser_st_id?ST_ID=R-HSA-5655302
Renal cell carcinoma	KEGG PATHWAY	hsa05211	2	67	0.372869576623	0.76470171886	RAF1|PAK2	5894|5062	http://www.genome.jp/kegg-bin/show_pathway?hsa05211/hsa:5894%09red/hsa:5062%09red
Signaling by Rho GTPases	Reactome	R-HSA-194315	10	416	0.373644590507	0.76470171886	PDPK1|ARHGEF6|PAK2|CHN1|PPP2R5A|MYH10|TIAM2|OBSCN|SPC24|PPP1CB	5170|9459|5062|1123|5525|4628|26230|84033|147841|5500	http://www.reactome.org/cgi-bin/eventbrowser_st_id?ST_ID=R-HSA-194315
Muscarinic acetylcholine receptor 2 and 4 signaling pathway	PANTHER	P00043	2	54	0.37603988708	0.76470171886	PRKAR1A|CACNA2D1	5573|781	http://www.pantherdb.org/pathway/pathwayDiagram.jsp?catAccession=P00043
Glutamatergic synapse	KEGG PATHWAY	hsa04724	3	114	0.377224505391	0.76470171886	PLA2G4E|SLC17A6|ADCY6	123745|57084|112	http://www.genome.jp/kegg-bin/show_pathway?hsa04724/hsa:112%09red/hsa:123745%09red/hsa:57084%09red
Vitamin digestion and absorption	KEGG PATHWAY	hsa04977	1	24	0.377640828317	0.76470171886	SLC19A3	80704	http://www.genome.jp/kegg-bin/show_pathway?hsa04977/hsa:80704%09red
RAF-independent MAPK1/3 activation	Reactome	R-HSA-112409	1	22	0.378147435496	0.76470171886	JAK2	3717	http://www.reactome.org/cgi-bin/eventbrowser_st_id?ST_ID=R-HSA-112409
Chylomicron-mediated lipid transport	Reactome	R-HSA-174800	1	22	0.378147435496	0.76470171886	APOC2	344	http://www.reactome.org/cgi-bin/eventbrowser_st_id?ST_ID=R-HSA-174800
Initial triggering of complement	Reactome	R-HSA-166663	1	22	0.378147435496	0.76470171886	CRP	1401	http://www.reactome.org/cgi-bin/eventbrowser_st_id?ST_ID=R-HSA-166663
Mitophagy	Reactome	R-HSA-5205647	1	22	0.378147435496	0.76470171886	UBA52	7311	http://www.reactome.org/cgi-bin/eventbrowser_st_id?ST_ID=R-HSA-5205647
Growth hormone receptor signaling	Reactome	R-HSA-982772	1	22	0.378147435496	0.76470171886	JAK2	3717	http://www.reactome.org/cgi-bin/eventbrowser_st_id?ST_ID=R-HSA-982772
Cyclin A/B1 associated events during G2/M transition	Reactome	R-HSA-69273	1	22	0.378147435496	0.76470171886	CCNA1	8900	http://www.reactome.org/cgi-bin/eventbrowser_st_id?ST_ID=R-HSA-69273
Pink/Parkin Mediated Mitophagy	Reactome	R-HSA-5205685	1	22	0.378147435496	0.76470171886	UBA52	7311	http://www.reactome.org/cgi-bin/eventbrowser_st_id?ST_ID=R-HSA-5205685
CD28 dependent PI3K/Akt signaling	Reactome	R-HSA-389357	1	22	0.378147435496	0.76470171886	PDPK1	5170	http://www.reactome.org/cgi-bin/eventbrowser_st_id?ST_ID=R-HSA-389357
Epithelial cell signaling in Helicobacter pylori infection	KEGG PATHWAY	hsa05120	2	68	0.379584659569	0.76470171886	PTPRZ1|PLCG2	5803|5336	http://www.genome.jp/kegg-bin/show_pathway?hsa05120/hsa:5336%09red/hsa:5803%09red
Disorders of transmembrane transporters	Reactome	R-HSA-5619115	4	149	0.381588791104	0.76470171886	ABCA1|PSMD1|UBA52|ABCA12	19|5707|7311|26154	http://www.reactome.org/cgi-bin/eventbrowser_st_id?ST_ID=R-HSA-5619115
VEGFR2 mediated cell proliferation	Reactome	R-HSA-5218921	6	238	0.381804609131	0.76470171886	JAK2|PDPK1|PSMD1|UBA52|RAF1|PPP2R5A	3717|5170|5707|7311|5894|5525	http://www.reactome.org/cgi-bin/eventbrowser_st_id?ST_ID=R-HSA-5218921
Downstream signal transduction	Reactome	R-HSA-186763	8	329	0.384456957066	0.765711859327	JAK2|PDPK1|PRKAR1A|PSMD1|UBA52|RAF1|PPP2R5A|ADCY6	3717|5170|5573|5707|7311|5894|5525|112	http://www.reactome.org/cgi-bin/eventbrowser_st_id?ST_ID=R-HSA-186763
Autodegradation of Cdh1 by Cdh1:APC/C	Reactome	R-HSA-174084	2	63	0.384509734604	0.765711859327	PSMD1|UBA52	5707|7311	http://www.reactome.org/cgi-bin/eventbrowser_st_id?ST_ID=R-HSA-174084
Diseases of metabolism	Reactome	R-HSA-5668914	3	106	0.385440174886	0.765711859327	CYP27B1|UBA52|GALNS	1594|7311|2588	http://www.reactome.org/cgi-bin/eventbrowser_st_id?ST_ID=R-HSA-5668914
ABC-family proteins mediated transport	Reactome	R-HSA-382556	3	106	0.385440174886	0.765711859327	PSMD1|UBA52|ABCA12	5707|7311|26154	http://www.reactome.org/cgi-bin/eventbrowser_st_id?ST_ID=R-HSA-382556
Toll-Like Receptors Cascades	Reactome	R-HSA-168898	4	150	0.38620493406	0.766347331626	TLR7|BIRC2|UBA52|PLCG2	51284|329|7311|5336	http://www.reactome.org/cgi-bin/eventbrowser_st_id?ST_ID=R-HSA-168898
p53 signaling pathway	KEGG PATHWAY	hsa04115	2	69	0.386269287972	0.766347331626	APAF1|CDKN2A	317|1029	http://www.genome.jp/kegg-bin/show_pathway?hsa04115/hsa:317%09red/hsa:1029%09red
alpha-Linolenic acid metabolism	KEGG PATHWAY	hsa00592	1	25	0.389341171309	0.766963137847	PLA2G4E	123745	http://www.genome.jp/kegg-bin/show_pathway?hsa00592/hsa:123745%09red
Hedgehog signaling pathway	PANTHER	P00025	1	20	0.390644453673	0.766963137847	PRKAR1A	5573	http://www.pantherdb.org/pathway/pathwayDiagram.jsp?catAccession=P00025
Regulation of TP53 Activity through Acetylation	Reactome	R-HSA-6804758	1	23	0.390861183746	0.766963137847	BRD7	29117	http://www.reactome.org/cgi-bin/eventbrowser_st_id?ST_ID=R-HSA-6804758
Downregulation of SMAD2/3:SMAD4 transcriptional activity	Reactome	R-HSA-2173795	1	23	0.390861183746	0.766963137847	UBA52	7311	http://www.reactome.org/cgi-bin/eventbrowser_st_id?ST_ID=R-HSA-2173795
Abortive elongation of HIV-1 transcript in the absence of Tat	Reactome	R-HSA-167242	1	23	0.390861183746	0.766963137847	POLR2B	5431	http://www.reactome.org/cgi-bin/eventbrowser_st_id?ST_ID=R-HSA-167242
Negative regulation of FGFR3 signaling	Reactome	R-HSA-5654732	1	23	0.390861183746	0.766963137847	UBA52	7311	http://www.reactome.org/cgi-bin/eventbrowser_st_id?ST_ID=R-HSA-5654732
Nitric oxide stimulates guanylate cyclase	Reactome	R-HSA-392154	1	23	0.390861183746	0.766963137847	PDE2A	5138	http://www.reactome.org/cgi-bin/eventbrowser_st_id?ST_ID=R-HSA-392154
Deadenylation of mRNA	Reactome	R-HSA-429947	1	23	0.390861183746	0.766963137847	TNKS1BP1	85456	http://www.reactome.org/cgi-bin/eventbrowser_st_id?ST_ID=R-HSA-429947
APC/C:Cdc20 mediated degradation of Cyclin B	Reactome	R-HSA-174048	1	23	0.390861183746	0.766963137847	UBA52	7311	http://www.reactome.org/cgi-bin/eventbrowser_st_id?ST_ID=R-HSA-174048
Circadian Clock	Reactome	R-HSA-400253	2	64	0.391754536115	0.766963137847	UBA52|PPP1CB	7311|5500	http://www.reactome.org/cgi-bin/eventbrowser_st_id?ST_ID=R-HSA-400253
Asymmetric localization of PCP proteins	Reactome	R-HSA-4608870	2	64	0.391754536115	0.766963137847	PSMD1|UBA52	5707|7311	http://www.reactome.org/cgi-bin/eventbrowser_st_id?ST_ID=R-HSA-4608870
Signaling by NOTCH	Reactome	R-HSA-157118	3	108	0.396464928613	0.768891703621	DTX1|UBA52|MAML1	1840|7311|9794	http://www.reactome.org/cgi-bin/eventbrowser_st_id?ST_ID=R-HSA-157118
Regulation of actin cytoskeleton	KEGG PATHWAY	hsa04810	5	215	0.397280924943	0.768891703621	MYH10|RAF1|ARHGEF6|PPP1CB|PAK2	4628|5894|9459|5500|5062	http://www.genome.jp/kegg-bin/show_pathway?hsa04810/hsa:5894%09red/hsa:9459%09red/hsa:5500%09red/hsa:5062%09red/hsa:4628%09red
Hedgehog ligand biogenesis	Reactome	R-HSA-5358346	2	65	0.398960476802	0.768891703621	PSMD1|UBA52	5707|7311	http://www.reactome.org/cgi-bin/eventbrowser_st_id?ST_ID=R-HSA-5358346
Inositol phosphate metabolism	KEGG PATHWAY	hsa00562	2	71	0.399542338759	0.768891703621	PIK3C2B|PLCG2	5287|5336	http://www.genome.jp/kegg-bin/show_pathway?hsa00562/hsa:5336%09red/hsa:5287%09red
Inositol phosphate metabolism	Reactome	R-HSA-1483249	1	47	0.628992677583	0.839982401765	PLCG2	5336	http://www.reactome.org/cgi-bin/eventbrowser_st_id?ST_ID=R-HSA-1483249
Melanoma	KEGG PATHWAY	hsa05218	2	71	0.399542338759	0.768891703621	RAF1|CDKN2A	5894|1029	http://www.genome.jp/kegg-bin/show_pathway?hsa05218/hsa:5894%09red/hsa:1029%09red
cGMP-PKG signaling pathway	KEGG PATHWAY	hsa04022	4	167	0.400678660362	0.768891703621	ADCY6|RAF1|PPP1CB|PDE2A	112|5894|5500|5138	http://www.genome.jp/kegg-bin/show_pathway?hsa04022/hsa:5138%09red/hsa:5894%09red/hsa:5500%09red/hsa:112%09red
RNA Polymerase III Transcription Termination	Reactome	R-HSA-73980	1	24	0.403315119402	0.768891703621	NFIB	4781	http://www.reactome.org/cgi-bin/eventbrowser_st_id?ST_ID=R-HSA-73980
Resolution of AP sites via the multiple-nucleotide patch replacement pathway	Reactome	R-HSA-110373	1	24	0.403315119402	0.768891703621	RFC1	5981	http://www.reactome.org/cgi-bin/eventbrowser_st_id?ST_ID=R-HSA-110373
Telomere C-strand (Lagging Strand) Synthesis	Reactome	R-HSA-174417	1	24	0.403315119402	0.768891703621	RFC1	5981	http://www.reactome.org/cgi-bin/eventbrowser_st_id?ST_ID=R-HSA-174417
Constitutive Signaling by AKT1 E17K in Cancer	Reactome	R-HSA-5674400	1	24	0.403315119402	0.768891703621	PDPK1	5170	http://www.reactome.org/cgi-bin/eventbrowser_st_id?ST_ID=R-HSA-5674400
Role of phospholipids in phagocytosis	Reactome	R-HSA-2029485	1	24	0.403315119402	0.768891703621	PLCG2	5336	http://www.reactome.org/cgi-bin/eventbrowser_st_id?ST_ID=R-HSA-2029485
Sema4D induced cell migration and growth-cone collapse	Reactome	R-HSA-416572	1	24	0.403315119402	0.768891703621	MYH10	4628	http://www.reactome.org/cgi-bin/eventbrowser_st_id?ST_ID=R-HSA-416572
Prolactin signaling pathway	KEGG PATHWAY	hsa04917	2	72	0.406128479633	0.768891703621	JAK2|RAF1	3717|5894	http://www.genome.jp/kegg-bin/show_pathway?hsa04917/hsa:5894%09red/hsa:3717%09red
Neurotrophin signaling pathway	KEGG PATHWAY	hsa04722	3	120	0.407623802278	0.768891703621	PDPK1|RAF1|PLCG2	5170|5894|5336	http://www.genome.jp/kegg-bin/show_pathway?hsa04722/hsa:5336%09red/hsa:5894%09red/hsa:5170%09red
Cell Cycle Checkpoints	Reactome	R-HSA-69620	5	200	0.408695387952	0.768891703621	BLM|PSMD1|UBA52|CCNA1|ORC1	641|5707|7311|8900|4998	http://www.reactome.org/cgi-bin/eventbrowser_st_id?ST_ID=R-HSA-69620
Signaling by EGFR	Reactome	R-HSA-177929	8	338	0.412191411807	0.768891703621	JAK2|PDPK1|PRKAR1A|PSMD1|UBA52|RAF1|PPP2R5A|ADCY6	3717|5170|5573|5707|7311|5894|5525|112	http://www.reactome.org/cgi-bin/eventbrowser_st_id?ST_ID=R-HSA-177929
Chronic myeloid leukemia	KEGG PATHWAY	hsa05220	2	73	0.412679599615	0.768891703621	RAF1|CDKN2A	5894|1029	http://www.genome.jp/kegg-bin/show_pathway?hsa05220/hsa:5894%09red/hsa:1029%09red
B cell receptor signaling pathway	KEGG PATHWAY	hsa04662	2	73	0.412679599615	0.768891703621	RAF1|PLCG2	5894|5336	http://www.genome.jp/kegg-bin/show_pathway?hsa04662/hsa:5336%09red/hsa:5894%09red
APC/C:Cdc20 mediated degradation of Securin	Reactome	R-HSA-174154	2	67	0.413250097204	0.768891703621	PSMD1|UBA52	5707|7311	http://www.reactome.org/cgi-bin/eventbrowser_st_id?ST_ID=R-HSA-174154
Activation of NF-kappaB in B cells	Reactome	R-HSA-1169091	2	67	0.413250097204	0.768891703621	PSMD1|UBA52	5707|7311	http://www.reactome.org/cgi-bin/eventbrowser_st_id?ST_ID=R-HSA-1169091
Collagen biosynthesis and modifying enzymes	Reactome	R-HSA-1650814	2	67	0.413250097204	0.768891703621	COL21A1|COL5A1	81578|1289	http://www.reactome.org/cgi-bin/eventbrowser_st_id?ST_ID=R-HSA-1650814
Semaphorin interactions	Reactome	R-HSA-373755	2	67	0.413250097204	0.768891703621	MYH10|PAK2	4628|5062	http://www.reactome.org/cgi-bin/eventbrowser_st_id?ST_ID=R-HSA-373755
Glyoxylate metabolism and glycine degradation	Reactome	R-HSA-389661	1	25	0.415514549439	0.769721544226	DAO	1610	http://www.reactome.org/cgi-bin/eventbrowser_st_id?ST_ID=R-HSA-389661
Caspase activation via extrinsic apoptotic signalig pathway	Reactome	R-HSA-5357769	1	25	0.415514549439	0.769721544226	DAPK1	1612	http://www.reactome.org/cgi-bin/eventbrowser_st_id?ST_ID=R-HSA-5357769
TNFs bind their physiological receptors	Reactome	R-HSA-5669034	1	25	0.415514549439	0.769721544226	EDAR	10913	http://www.reactome.org/cgi-bin/eventbrowser_st_id?ST_ID=R-HSA-5669034
Fertilization	Reactome	R-HSA-1187000	1	25	0.415514549439	0.769721544226	OVGP1	5016	http://www.reactome.org/cgi-bin/eventbrowser_st_id?ST_ID=R-HSA-1187000
FGFR1 mutant receptor activation	Reactome	R-HSA-1839124	1	25	0.415514549439	0.769721544226	ZMYM2	7750	http://www.reactome.org/cgi-bin/eventbrowser_st_id?ST_ID=R-HSA-1839124
G0 and Early G1	Reactome	R-HSA-1538133	1	25	0.415514549439	0.769721544226	CCNA1	8900	http://www.reactome.org/cgi-bin/eventbrowser_st_id?ST_ID=R-HSA-1538133
Integrin alphaIIb beta3 signaling	Reactome	R-HSA-354192	1	25	0.415514549439	0.769721544226	PDPK1	5170	http://www.reactome.org/cgi-bin/eventbrowser_st_id?ST_ID=R-HSA-354192
Synthesis and interconversion of nucleotide di- and triphosphates	Reactome	R-HSA-499943	1	25	0.415514549439	0.769721544226	CTPS1	1503	http://www.reactome.org/cgi-bin/eventbrowser_st_id?ST_ID=R-HSA-499943
Reproduction	Reactome	R-HSA-1474165	1	25	0.415514549439	0.769721544226	OVGP1	5016	http://www.reactome.org/cgi-bin/eventbrowser_st_id?ST_ID=R-HSA-1474165
APC-Cdc20 mediated degradation of Nek2A	Reactome	R-HSA-179409	1	25	0.415514549439	0.769721544226	UBA52	7311	http://www.reactome.org/cgi-bin/eventbrowser_st_id?ST_ID=R-HSA-179409
Leishmaniasis	KEGG PATHWAY	hsa05140	2	74	0.419194690223	0.770638772488	JAK2|IL1A	3717|3552	http://www.genome.jp/kegg-bin/show_pathway?hsa05140/hsa:3552%09red/hsa:3717%09red
Arrhythmogenic right ventricular cardiomyopathy (ARVC)	KEGG PATHWAY	hsa05412	2	74	0.419194690223	0.770638772488	RYR2|CACNA2D1	6262|781	http://www.genome.jp/kegg-bin/show_pathway?hsa05412/hsa:6262%09red/hsa:781%09red
Regulation of RAS by GAPs	Reactome	R-HSA-5658442	2	68	0.42033112265	0.770638772488	PSMD1|UBA52	5707|7311	http://www.reactome.org/cgi-bin/eventbrowser_st_id?ST_ID=R-HSA-5658442
Cytosolic sensors of pathogen-associated DNA	Reactome	R-HSA-1834949	2	68	0.42033112265	0.770638772488	NLRP4|UBA52	147945|7311	http://www.reactome.org/cgi-bin/eventbrowser_st_id?ST_ID=R-HSA-1834949
Resolution of D-loop Structures through Synthesis-Dependent Strand Annealing (SDSA)	Reactome	R-HSA-5693554	1	26	0.427464672483	0.770865025922	BLM	641	http://www.reactome.org/cgi-bin/eventbrowser_st_id?ST_ID=R-HSA-5693554
Cellular response to hypoxia	Reactome	R-HSA-2262749	1	26	0.427464672483	0.770865025922	UBA52	7311	http://www.reactome.org/cgi-bin/eventbrowser_st_id?ST_ID=R-HSA-2262749
Calnexin/calreticulin cycle	Reactome	R-HSA-901042	1	26	0.427464672483	0.770865025922	UBA52	7311	http://www.reactome.org/cgi-bin/eventbrowser_st_id?ST_ID=R-HSA-901042
Budding and maturation of HIV virion	Reactome	R-HSA-162588	1	26	0.427464672483	0.770865025922	UBA52	7311	http://www.reactome.org/cgi-bin/eventbrowser_st_id?ST_ID=R-HSA-162588
Ligand-gated ion channel transport	Reactome	R-HSA-975298	1	26	0.427464672483	0.770865025922	HTR3A	3359	http://www.reactome.org/cgi-bin/eventbrowser_st_id?ST_ID=R-HSA-975298
The role of Nef in HIV-1 replication and disease pathogenesis	Reactome	R-HSA-164952	1	26	0.427464672483	0.770865025922	PAK2	5062	http://www.reactome.org/cgi-bin/eventbrowser_st_id?ST_ID=R-HSA-164952
ZBP1(DAI) mediated induction of type I IFNs	Reactome	R-HSA-1606322	1	26	0.427464672483	0.770865025922	NLRP4	147945	http://www.reactome.org/cgi-bin/eventbrowser_st_id?ST_ID=R-HSA-1606322
FGFR2 alternative splicing	Reactome	R-HSA-6803529	1	26	0.427464672483	0.770865025922	POLR2B	5431	http://www.reactome.org/cgi-bin/eventbrowser_st_id?ST_ID=R-HSA-6803529
Sulfur amino acid metabolism	Reactome	R-HSA-1614635	1	26	0.427464672483	0.770865025922	CDO1	1036	http://www.reactome.org/cgi-bin/eventbrowser_st_id?ST_ID=R-HSA-1614635
DARPP-32 events	Reactome	R-HSA-180024	1	26	0.427464672483	0.770865025922	PRKAR1A	5573	http://www.reactome.org/cgi-bin/eventbrowser_st_id?ST_ID=R-HSA-180024
Negative regulation of FGFR1 signaling	Reactome	R-HSA-5654726	1	26	0.427464672483	0.770865025922	UBA52	7311	http://www.reactome.org/cgi-bin/eventbrowser_st_id?ST_ID=R-HSA-5654726
Regulation of Hypoxia-inducible Factor (HIF) by oxygen	Reactome	R-HSA-1234174	1	26	0.427464672483	0.770865025922	UBA52	7311	http://www.reactome.org/cgi-bin/eventbrowser_st_id?ST_ID=R-HSA-1234174
B cell activation	PANTHER	P00010	2	61	0.433458113939	0.775035866517	RAF1|PLCG2	5894|5336	http://www.pantherdb.org/pathway/pathwayDiagram.jsp?catAccession=P00010
Linoleic acid metabolism	KEGG PATHWAY	hsa00591	1	29	0.433987957983	0.775035866517	PLA2G4E	123745	http://www.genome.jp/kegg-bin/show_pathway?hsa00591/hsa:123745%09red
Homologous recombination	KEGG PATHWAY	hsa03440	1	29	0.433987957983	0.775035866517	BLM	641	http://www.genome.jp/kegg-bin/show_pathway?hsa03440/hsa:641%09red
RNA polymerase II transcribes snRNA genes	Reactome	R-HSA-6807505	2	70	0.434359497935	0.775035866517	POLR2B|ICE1	5431|23379	http://www.reactome.org/cgi-bin/eventbrowser_st_id?ST_ID=R-HSA-6807505
Signaling by the B Cell Receptor (BCR)	Reactome	R-HSA-983705	5	207	0.436727676993	0.775035866517	PSMD1|PDPK1|UBA52|PPP2R5A|PLCG2	5707|5170|7311|5525|5336	http://www.reactome.org/cgi-bin/eventbrowser_st_id?ST_ID=R-HSA-983705
Influenza A	KEGG PATHWAY	hsa05164	4	176	0.438501749415	0.775035866517	TLR7|JAK2|RAF1|IL1A	51284|3717|5894|3552	http://www.genome.jp/kegg-bin/show_pathway?hsa05164/hsa:5894%09red/hsa:3552%09red/hsa:3717%09red/hsa:51284%09red
RNA degradation	KEGG PATHWAY	hsa03018	2	77	0.438514442843	0.775035866517	EXOSC6|DCP2	118460|167227	http://www.genome.jp/kegg-bin/show_pathway?hsa03018/hsa:118460%09red/hsa:167227%09red
Acyl chain remodelling of PC	Reactome	R-HSA-1482788	1	27	0.439170581017	0.775035866517	PLA2G4E	123745	http://www.reactome.org/cgi-bin/eventbrowser_st_id?ST_ID=R-HSA-1482788
Syndecan interactions	Reactome	R-HSA-3000170	1	27	0.439170581017	0.775035866517	COL5A1	1289	http://www.reactome.org/cgi-bin/eventbrowser_st_id?ST_ID=R-HSA-3000170
RNA Pol II CTD phosphorylation and interaction with CE	Reactome	R-HSA-77075	1	27	0.439170581017	0.775035866517	POLR2B	5431	http://www.reactome.org/cgi-bin/eventbrowser_st_id?ST_ID=R-HSA-77075
Phase 1 - inactivation of fast Na+ channels	Reactome	R-HSA-5576894	1	27	0.439170581017	0.775035866517	CACNA2D1	781	http://www.reactome.org/cgi-bin/eventbrowser_st_id?ST_ID=R-HSA-5576894
Effects of PIP2 hydrolysis	Reactome	R-HSA-114508	1	27	0.439170581017	0.775035866517	TRPC7	57113	http://www.reactome.org/cgi-bin/eventbrowser_st_id?ST_ID=R-HSA-114508
Sema4D in semaphorin signaling	Reactome	R-HSA-400685	1	27	0.439170581017	0.775035866517	MYH10	4628	http://www.reactome.org/cgi-bin/eventbrowser_st_id?ST_ID=R-HSA-400685
Negative regulation of FGFR4 signaling	Reactome	R-HSA-5654733	1	27	0.439170581017	0.775035866517	UBA52	7311	http://www.reactome.org/cgi-bin/eventbrowser_st_id?ST_ID=R-HSA-5654733
Phase 2 - plateau phase	Reactome	R-HSA-5576893	1	27	0.439170581017	0.775035866517	CACNA2D1	781	http://www.reactome.org/cgi-bin/eventbrowser_st_id?ST_ID=R-HSA-5576893
Cardiac muscle contraction	KEGG PATHWAY	hsa04260	2	78	0.444876309843	0.779639605457	RYR2|CACNA2D1	6262|781	http://www.genome.jp/kegg-bin/show_pathway?hsa04260/hsa:6262%09red/hsa:781%09red
Metabotropic glutamate receptor group I pathway	PANTHER	P00041	1	24	0.445633557514	0.779639605457	PRKAR1A	5573	http://www.pantherdb.org/pathway/pathwayDiagram.jsp?catAccession=P00041
Signaling by TGF-beta Receptor Complex	Reactome	R-HSA-170834	2	72	0.4482022782	0.780272238723	UBA52|PPP1CB	7311|5500	http://www.reactome.org/cgi-bin/eventbrowser_st_id?ST_ID=R-HSA-170834
APC/C:Cdh1 mediated degradation of Cdc20 and other APC/C:Cdh1 targeted proteins in late mitosis/early G1	Reactome	R-HSA-174178	2	72	0.4482022782	0.780272238723	PSMD1|UBA52	5707|7311	http://www.reactome.org/cgi-bin/eventbrowser_st_id?ST_ID=R-HSA-174178
Fc epsilon receptor (FCERI) signaling	Reactome	R-HSA-2454202	8	350	0.449069546046	0.781552461048	JAK2|PDPK1|PAK2|PSMD1|UBA52|RAF1|PPP2R5A|PLCG2	3717|5170|5062|5707|7311|5894|5525|5336	http://www.reactome.org/cgi-bin/eventbrowser_st_id?ST_ID=R-HSA-2454202
Adrenaline,noradrenaline inhibits insulin secretion	Reactome	R-HSA-400042	1	28	0.450637263551	0.782514631464	ADCY6	112	http://www.reactome.org/cgi-bin/eventbrowser_st_id?ST_ID=R-HSA-400042
TRP channels	Reactome	R-HSA-3295583	1	28	0.450637263551	0.782514631464	TRPC7	57113	http://www.reactome.org/cgi-bin/eventbrowser_st_id?ST_ID=R-HSA-3295583
Negative regulation of FGFR2 signaling	Reactome	R-HSA-5654727	1	28	0.450637263551	0.782514631464	UBA52	7311	http://www.reactome.org/cgi-bin/eventbrowser_st_id?ST_ID=R-HSA-5654727
Synthesis of IP3 and IP4 in the cytosol	Reactome	R-HSA-1855204	1	28	0.450637263551	0.782514631464	PLCG2	5336	http://www.reactome.org/cgi-bin/eventbrowser_st_id?ST_ID=R-HSA-1855204
Signaling by Interleukins	Reactome	R-HSA-449147	9	400	0.45819747551	0.785670787	IL1RN|JAK2|IL1A|IL23R|PSMD1|UBA52|IL6ST|RAF1|PPP2R5A	3557|3717|3552|149233|5707|7311|3572|5894|5525	http://www.reactome.org/cgi-bin/eventbrowser_st_id?ST_ID=R-HSA-449147
DNA Double-Strand Break Repair	Reactome	R-HSA-5693532	4	166	0.459077606546	0.785865388173	BLM|RFC1|UBA52|CCNA1	641|5981|7311|8900	http://www.reactome.org/cgi-bin/eventbrowser_st_id?ST_ID=R-HSA-5693532
ECM proteoglycans	Reactome	R-HSA-3000178	2	74	0.461851511484	0.785865388173	LAMA1|COL5A1	284217|1289	http://www.reactome.org/cgi-bin/eventbrowser_st_id?ST_ID=R-HSA-3000178
Myogenesis	Reactome	R-HSA-525793	1	29	0.461869606744	0.785865388173	CDH15	1013	http://www.reactome.org/cgi-bin/eventbrowser_st_id?ST_ID=R-HSA-525793
CDO in myogenesis	Reactome	R-HSA-375170	1	29	0.461869606744	0.785865388173	CDH15	1013	http://www.reactome.org/cgi-bin/eventbrowser_st_id?ST_ID=R-HSA-375170
Pre-NOTCH Transcription and Translation	Reactome	R-HSA-1912408	1	29	0.461869606744	0.785865388173	MAML1	9794	http://www.reactome.org/cgi-bin/eventbrowser_st_id?ST_ID=R-HSA-1912408
Endosomal Sorting Complex Required For Transport (ESCRT)	Reactome	R-HSA-917729	1	29	0.461869606744	0.785865388173	UBA52	7311	http://www.reactome.org/cgi-bin/eventbrowser_st_id?ST_ID=R-HSA-917729
mRNA Capping	Reactome	R-HSA-72086	1	29	0.461869606744	0.785865388173	POLR2B	5431	http://www.reactome.org/cgi-bin/eventbrowser_st_id?ST_ID=R-HSA-72086
Acyl chain remodelling of PE	Reactome	R-HSA-1482839	1	29	0.461869606744	0.785865388173	PLA2G4E	123745	http://www.reactome.org/cgi-bin/eventbrowser_st_id?ST_ID=R-HSA-1482839
Aldosterone synthesis and secretion	KEGG PATHWAY	hsa04925	2	81	0.46371692819	0.785865388173	ADCY6|PDE2A	112|5138	http://www.genome.jp/kegg-bin/show_pathway?hsa04925/hsa:5138%09red/hsa:112%09red
RNA polymerase	KEGG PATHWAY	hsa03020	1	32	0.46532161054	0.786147716199	POLR2B	5431	http://www.genome.jp/kegg-bin/show_pathway?hsa03020/hsa:5431%09red
VEGFA-VEGFR2 Pathway	Reactome	R-HSA-4420097	7	309	0.467891965798	0.789002258552	JAK2|PDPK1|PAK2|PSMD1|UBA52|RAF1|PPP2R5A	3717|5170|5062|5707|7311|5894|5525	http://www.reactome.org/cgi-bin/eventbrowser_st_id?ST_ID=R-HSA-4420097
G2/M Checkpoints	Reactome	R-HSA-69481	4	168	0.467997851065	0.789002258552	BLM|PSMD1|UBA52|ORC1	641|5707|7311|4998	http://www.reactome.org/cgi-bin/eventbrowser_st_id?ST_ID=R-HSA-69481
NCAM signaling for neurite out-growth	Reactome	R-HSA-375165	6	262	0.468262055911	0.789002258552	JAK2|COL5A1|PSMD1|UBA52|RAF1|PPP2R5A	3717|1289|5707|7311|5894|5525	http://www.reactome.org/cgi-bin/eventbrowser_st_id?ST_ID=R-HSA-375165
Hypoxia response via HIF activation	PANTHER	P00030	1	26	0.471252465408	0.789141601652	PIK3C2B	5287	http://www.pantherdb.org/pathway/pathwayDiagram.jsp?catAccession=P00030
Hepatitis C	KEGG PATHWAY	hsa05160	3	133	0.471744254947	0.789141601652	PPP2R2B|PDPK1|RAF1	5521|5170|5894	http://www.genome.jp/kegg-bin/show_pathway?hsa05160/hsa:5894%09red/hsa:5521%09red/hsa:5170%09red
TAK1 activates NFkB by phosphorylation and activation of IKKs complex	Reactome	R-HSA-445989	1	30	0.47287239748	0.789141601652	UBA52	7311	http://www.reactome.org/cgi-bin/eventbrowser_st_id?ST_ID=R-HSA-445989
FGFR2 mutant receptor activation	Reactome	R-HSA-1839126	1	30	0.47287239748	0.789141601652	POLR2B	5431	http://www.reactome.org/cgi-bin/eventbrowser_st_id?ST_ID=R-HSA-1839126
Extension of Telomeres	Reactome	R-HSA-180786	1	30	0.47287239748	0.789141601652	RFC1	5981	http://www.reactome.org/cgi-bin/eventbrowser_st_id?ST_ID=R-HSA-180786
Platelet calcium homeostasis	Reactome	R-HSA-418360	1	30	0.47287239748	0.789141601652	TRPC7	57113	http://www.reactome.org/cgi-bin/eventbrowser_st_id?ST_ID=R-HSA-418360
Laminin interactions	Reactome	R-HSA-3000157	1	30	0.47287239748	0.789141601652	LAMA1	284217	http://www.reactome.org/cgi-bin/eventbrowser_st_id?ST_ID=R-HSA-3000157
FCERI mediated Ca+2 mobilization	Reactome	R-HSA-2871809	1	30	0.47287239748	0.789141601652	PLCG2	5336	http://www.reactome.org/cgi-bin/eventbrowser_st_id?ST_ID=R-HSA-2871809
Fructose and mannose metabolism	KEGG PATHWAY	hsa00051	1	33	0.475376605087	0.791882211148	PMM2	5373	http://www.genome.jp/kegg-bin/show_pathway?hsa00051/hsa:5373%09red
Taste transduction	KEGG PATHWAY	hsa04742	2	83	0.476066398442	0.792463336283	HTR3A|ADCY6	3359|112	http://www.genome.jp/kegg-bin/show_pathway?hsa04742/hsa:112%09red/hsa:3359%09red
Host Interactions of HIV factors	Reactome	R-HSA-162909	3	123	0.476986757468	0.792551714704	PSMD1|UBA52|PAK2	5707|7311|5062	http://www.reactome.org/cgi-bin/eventbrowser_st_id?ST_ID=R-HSA-162909
Apoptosis signaling pathway	PANTHER	P00006	3	108	0.480472237312	0.794543765242	XIAP|BIRC2|APAF1	331|329|317	http://www.pantherdb.org/pathway/pathwayDiagram.jsp?catAccession=P00006
The role of GTSE1 in G2/M progression after G2 checkpoint	Reactome	R-HSA-8852276	2	77	0.481947379917	0.795770457896	PSMD1|UBA52	5707|7311	http://www.reactome.org/cgi-bin/eventbrowser_st_id?ST_ID=R-HSA-8852276
PI3K-Akt signaling pathway	KEGG PATHWAY	hsa04151	7	342	0.483505086303	0.796625504368	JAK2|PDPK1|PPP2R3C|LAMA1|PPP2R2B|RAF1|PPP2R5A	3717|5170|55012|284217|5521|5894|5525	http://www.genome.jp/kegg-bin/show_pathway?hsa04151/hsa:5521%09red/hsa:5525%09red/hsa:3717%09red/hsa:55012%09red/hsa:284217%09red/hsa:5894%09red/hsa:5170%09red
Adherens junctions interactions	Reactome	R-HSA-418990	1	31	0.483650324906	0.796625504368	CDH15	1013	http://www.reactome.org/cgi-bin/eventbrowser_st_id?ST_ID=R-HSA-418990
Disassembly of the destruction complex and recruitment of AXIN to the membrane	Reactome	R-HSA-4641262	1	31	0.483650324906	0.796625504368	PPP2R5A	5525	http://www.reactome.org/cgi-bin/eventbrowser_st_id?ST_ID=R-HSA-4641262
Measles	KEGG PATHWAY	hsa05162	3	136	0.486104016921	0.796625504368	TLR7|JAK2|IL1A	51284|3717|3552	http://www.genome.jp/kegg-bin/show_pathway?hsa05162/hsa:3552%09red/hsa:3717%09red/hsa:51284%09red
Toll Like Receptor 4 (TLR4) Cascade	Reactome	R-HSA-166016	3	125	0.487357949903	0.796625504368	BIRC2|UBA52|PLCG2	329|7311|5336	http://www.reactome.org/cgi-bin/eventbrowser_st_id?ST_ID=R-HSA-166016
Ub-specific processing proteases	Reactome	R-HSA-5689880	5	220	0.487875545028	0.796625504368	BIRC2|TNKS|PSMD1|UBA52|CCNA1	329|8658|5707|7311|8900	http://www.reactome.org/cgi-bin/eventbrowser_st_id?ST_ID=R-HSA-5689880
Insulin secretion	KEGG PATHWAY	hsa04911	2	85	0.488241510355	0.796625504368	RYR2|ADCY6	6262|112	http://www.genome.jp/kegg-bin/show_pathway?hsa04911/hsa:112%09red/hsa:6262%09red
NGF signalling via TRKA from the plasma membrane	Reactome	R-HSA-187037	8	363	0.488567699254	0.796625504368	JAK2|PDPK1|PRKAR1A|PSMD1|UBA52|RAF1|PPP2R5A|ADCY6	3717|5170|5573|5707|7311|5894|5525|112	http://www.reactome.org/cgi-bin/eventbrowser_st_id?ST_ID=R-HSA-187037
Developmental Biology	Reactome	R-HSA-1266738	18	841	0.490339900042	0.796625504368	KMT2D|JAK2|POLR2B|SLIT3|PAK2|TRPC7|COL5A1|LAMA1|PSMD1|UBA52|ARHGEF28|MED30|RAF1|PPP2R5A|MYH10|MYO10|UNC5D|CDH15	8085|3717|5431|6586|5062|57113|1289|284217|5707|7311|64283|90390|5894|5525|4628|4651|137970|1013	http://www.reactome.org/cgi-bin/eventbrowser_st_id?ST_ID=R-HSA-1266738
Ubiquitin mediated proteolysis	KEGG PATHWAY	hsa04120	3	137	0.490848814151	0.796625504368	WWP1|BIRC2|XIAP	11059|329|331	http://www.genome.jp/kegg-bin/show_pathway?hsa04120/hsa:329%09red/hsa:331%09red/hsa:11059%09red
Golgi-to-ER retrograde transport	Reactome	R-HSA-8856688	3	126	0.492505878285	0.796625504368	DYNC1I2|DYNC2H1|RAB3GAP2	1781|79659|25782	http://www.reactome.org/cgi-bin/eventbrowser_st_id?ST_ID=R-HSA-8856688
MAPK family signaling cascades	Reactome	R-HSA-5683057	6	269	0.492941160189	0.796625504368	JAK2|PAK2|PSMD1|UBA52|RAF1|PPP2R5A	3717|5062|5707|7311|5894|5525	http://www.reactome.org/cgi-bin/eventbrowser_st_id?ST_ID=R-HSA-5683057
Signaling by ERBB4	Reactome	R-HSA-1236394	7	317	0.493851975944	0.796625504368	JAK2|PDPK1|PSMD1|UBA52|RAF1|PPP2R5A|WWP1	3717|5170|5707|7311|5894|5525|11059	http://www.reactome.org/cgi-bin/eventbrowser_st_id?ST_ID=R-HSA-1236394
Activation of the pre-replicative complex	Reactome	R-HSA-68962	1	32	0.494207982426	0.796625504368	ORC1	4998	http://www.reactome.org/cgi-bin/eventbrowser_st_id?ST_ID=R-HSA-68962
Signaling by Robo receptor	Reactome	R-HSA-376176	1	32	0.494207982426	0.796625504368	PAK2	5062	http://www.reactome.org/cgi-bin/eventbrowser_st_id?ST_ID=R-HSA-376176
SMAD2/SMAD3:SMAD4 heterotrimer regulates transcription	Reactome	R-HSA-2173796	1	32	0.494207982426	0.796625504368	UBA52	7311	http://www.reactome.org/cgi-bin/eventbrowser_st_id?ST_ID=R-HSA-2173796
EPHA-mediated growth cone collapse	Reactome	R-HSA-3928663	1	32	0.494207982426	0.796625504368	MYH10	4628	http://www.reactome.org/cgi-bin/eventbrowser_st_id?ST_ID=R-HSA-3928663
DNA strand elongation	Reactome	R-HSA-69190	1	32	0.494207982426	0.796625504368	RFC1	5981	http://www.reactome.org/cgi-bin/eventbrowser_st_id?ST_ID=R-HSA-69190
Prion diseases	KEGG PATHWAY	hsa05020	1	35	0.494923978075	0.796625504368	IL1A	3552	http://www.genome.jp/kegg-bin/show_pathway?hsa05020/hsa:3552%09red
Interferon-gamma signaling pathway	PANTHER	P00035	1	28	0.495696483806	0.796625504368	JAK2	3717	http://www.pantherdb.org/pathway/pathwayDiagram.jsp?catAccession=P00035
Signaling by VEGF	Reactome	R-HSA-194138	7	318	0.497070508228	0.796764899043	JAK2|PDPK1|PAK2|PSMD1|UBA52|RAF1|PPP2R5A	3717|5170|5062|5707|7311|5894|5525	http://www.reactome.org/cgi-bin/eventbrowser_st_id?ST_ID=R-HSA-194138
Regulation of insulin secretion	Reactome	R-HSA-422356	2	80	0.50157223245	0.799853728797	PRKAR1A|ADCY6	5573|112	http://www.reactome.org/cgi-bin/eventbrowser_st_id?ST_ID=R-HSA-422356
Platelet degranulation	Reactome	R-HSA-114608	3	128	0.502723860696	0.799853728797	MAGED2|TTN|SELP	10916|7273|6403	http://www.reactome.org/cgi-bin/eventbrowser_st_id?ST_ID=R-HSA-114608
Generation of second messenger molecules	Reactome	R-HSA-202433	1	33	0.504549869656	0.799853728797	PAK2	5062	http://www.reactome.org/cgi-bin/eventbrowser_st_id?ST_ID=R-HSA-202433
Resolution of D-loop Structures through Holliday Junction Intermediates	Reactome	R-HSA-5693568	1	33	0.504549869656	0.799853728797	BLM	641	http://www.reactome.org/cgi-bin/eventbrowser_st_id?ST_ID=R-HSA-5693568
Keratan sulfate/keratin metabolism	Reactome	R-HSA-1638074	1	33	0.504549869656	0.799853728797	GALNS	2588	http://www.reactome.org/cgi-bin/eventbrowser_st_id?ST_ID=R-HSA-1638074
Formation of the Early Elongation Complex	Reactome	R-HSA-113418	1	33	0.504549869656	0.799853728797	POLR2B	5431	http://www.reactome.org/cgi-bin/eventbrowser_st_id?ST_ID=R-HSA-113418
Formation of the HIV-1 Early Elongation Complex	Reactome	R-HSA-167158	1	33	0.504549869656	0.799853728797	POLR2B	5431	http://www.reactome.org/cgi-bin/eventbrowser_st_id?ST_ID=R-HSA-167158
Transmembrane transport of small molecules	Reactome	R-HSA-382551	14	657	0.506163894639	0.800206098517	ABCA12|RYR2|ATP11C|TRPC7|PRKAR1A|PSMD1|UBA52|MMGT1|SLC17A6|CLCA4|RAF1|ADCY6|WWP1|HTR3A	26154|6262|286410|57113|5573|5707|7311|93380|57084|22802|5894|112|11059|3359	http://www.reactome.org/cgi-bin/eventbrowser_st_id?ST_ID=R-HSA-382551
Gap junction	KEGG PATHWAY	hsa04540	2	88	0.506168347048	0.800206098517	RAF1|ADCY6	5894|112	http://www.genome.jp/kegg-bin/show_pathway?hsa04540/hsa:112%09red/hsa:5894%09red
Downstream signaling events of B Cell Receptor (BCR)	Reactome	R-HSA-1168372	4	177	0.507421447436	0.800206098517	PSMD1|PDPK1|UBA52|PPP2R5A	5707|5170|7311|5525	http://www.reactome.org/cgi-bin/eventbrowser_st_id?ST_ID=R-HSA-1168372
Insulin/IGF pathway-mitogen activated protein kinase kinase/MAP kinase cascade	PANTHER	P00032	1	29	0.507494713176	0.800206098517	RAF1	5894	http://www.pantherdb.org/pathway/pathwayDiagram.jsp?catAccession=P00032
RIG-I/MDA5 mediated induction of IFN-alpha/beta pathways	Reactome	R-HSA-168928	2	81	0.508006314316	0.800206098517	NLRC5|UBA52	84166|7311	http://www.reactome.org/cgi-bin/eventbrowser_st_id?ST_ID=R-HSA-168928
Cytoskeletal regulation by Rho GTPase	PANTHER	P00016	2	71	0.510337216925	0.800206098517	MYH10|PAK2	4628|5062	http://www.pantherdb.org/pathway/pathwayDiagram.jsp?catAccession=P00016
SOS-mediated signalling	Reactome	R-HSA-112412	5	226	0.510924527447	0.800206098517	RAF1|JAK2|PSMD1|UBA52|PPP2R5A	5894|3717|5707|7311|5525	http://www.reactome.org/cgi-bin/eventbrowser_st_id?ST_ID=R-HSA-112412
SHC1 events in EGFR signaling	Reactome	R-HSA-180336	5	226	0.510924527447	0.800206098517	RAF1|JAK2|PSMD1|UBA52|PPP2R5A	5894|3717|5707|7311|5525	http://www.reactome.org/cgi-bin/eventbrowser_st_id?ST_ID=R-HSA-180336
GRB2 events in EGFR signaling	Reactome	R-HSA-179812	5	226	0.510924527447	0.800206098517	RAF1|JAK2|PSMD1|UBA52|PPP2R5A	5894|3717|5707|7311|5525	http://www.reactome.org/cgi-bin/eventbrowser_st_id?ST_ID=R-HSA-179812
SHC1 events in ERBB4 signaling	Reactome	R-HSA-1250347	5	226	0.510924527447	0.800206098517	RAF1|JAK2|PSMD1|UBA52|PPP2R5A	5894|3717|5707|7311|5525	http://www.reactome.org/cgi-bin/eventbrowser_st_id?ST_ID=R-HSA-1250347
RAF/MAP kinase cascade	Reactome	R-HSA-5673001	5	226	0.510924527447	0.800206098517	RAF1|JAK2|PSMD1|UBA52|PPP2R5A	5894|3717|5707|7311|5525	http://www.reactome.org/cgi-bin/eventbrowser_st_id?ST_ID=R-HSA-5673001
Prostate cancer	KEGG PATHWAY	hsa05215	2	89	0.512052640134	0.800206098517	PDPK1|RAF1	5170|5894	http://www.genome.jp/kegg-bin/show_pathway?hsa05215/hsa:5894%09red/hsa:5170%09red
Ribosome biogenesis in eukaryotes	KEGG PATHWAY	hsa03008	2	89	0.512052640134	0.800206098517	NOP58|RBM28	51602|55131	http://www.genome.jp/kegg-bin/show_pathway?hsa03008/hsa:55131%09red/hsa:51602%09red
Salivary secretion	KEGG PATHWAY	hsa04970	2	89	0.512052640134	0.800206098517	CST3|ADCY6	1471|112	http://www.genome.jp/kegg-bin/show_pathway?hsa04970/hsa:112%09red/hsa:1471%09red
Signaling pathways regulating pluripotency of stem cells	KEGG PATHWAY	hsa04550	3	142	0.514241583616	0.800383428271	JAK2|RAF1|IL6ST	3717|5894|3572	http://www.genome.jp/kegg-bin/show_pathway?hsa04550/hsa:3572%09red/hsa:5894%09red/hsa:3717%09red
Fcgamma receptor (FCGR) dependent phagocytosis	Reactome	R-HSA-2029480	2	82	0.514385760197	0.800383428271	MYO10|PLCG2	4651|5336	http://www.reactome.org/cgi-bin/eventbrowser_st_id?ST_ID=R-HSA-2029480
Transcriptional regulation of pluripotent stem cells	Reactome	R-HSA-452723	1	34	0.514680394337	0.800383428271	POLR2B	5431	http://www.reactome.org/cgi-bin/eventbrowser_st_id?ST_ID=R-HSA-452723
Ovarian tumor domain proteases	Reactome	R-HSA-5689896	1	34	0.514680394337	0.800383428271	UBA52	7311	http://www.reactome.org/cgi-bin/eventbrowser_st_id?ST_ID=R-HSA-5689896
Resolution of D-Loop Structures	Reactome	R-HSA-5693537	1	34	0.514680394337	0.800383428271	BLM	641	http://www.reactome.org/cgi-bin/eventbrowser_st_id?ST_ID=R-HSA-5693537
FRS-mediated FGFR1 signaling	Reactome	R-HSA-5654693	5	227	0.514725151053	0.800383428271	RAF1|JAK2|PSMD1|UBA52|PPP2R5A	5894|3717|5707|7311|5525	http://www.reactome.org/cgi-bin/eventbrowser_st_id?ST_ID=R-HSA-5654693
FRS-mediated FGFR3 signaling	Reactome	R-HSA-5654706	5	227	0.514725151053	0.800383428271	RAF1|JAK2|PSMD1|UBA52|PPP2R5A	5894|3717|5707|7311|5525	http://www.reactome.org/cgi-bin/eventbrowser_st_id?ST_ID=R-HSA-5654706
FRS-mediated FGFR4 signaling	Reactome	R-HSA-5654712	5	227	0.514725151053	0.800383428271	RAF1|JAK2|PSMD1|UBA52|PPP2R5A	5894|3717|5707|7311|5525	http://www.reactome.org/cgi-bin/eventbrowser_st_id?ST_ID=R-HSA-5654712
FRS-mediated FGFR2 signaling	Reactome	R-HSA-5654700	5	227	0.514725151053	0.800383428271	RAF1|JAK2|PSMD1|UBA52|PPP2R5A	5894|3717|5707|7311|5525	http://www.reactome.org/cgi-bin/eventbrowser_st_id?ST_ID=R-HSA-5654700
IRS-mediated signalling	Reactome	R-HSA-112399	6	276	0.517226658011	0.800655977984	JAK2|PDPK1|PSMD1|UBA52|RAF1|PPP2R5A	3717|5170|5707|7311|5894|5525	http://www.reactome.org/cgi-bin/eventbrowser_st_id?ST_ID=R-HSA-112399
Gene Silencing by RNA	Reactome	R-HSA-211000	3	131	0.517849085385	0.800655977984	POLR2B|DICER1|MYBL1	5431|23405|4603	http://www.reactome.org/cgi-bin/eventbrowser_st_id?ST_ID=R-HSA-211000
Protein digestion and absorption	KEGG PATHWAY	hsa04974	2	90	0.517890632109	0.800655977984	COL21A1|COL5A1	81578|1289	http://www.genome.jp/kegg-bin/show_pathway?hsa04974/hsa:81578%09red/hsa:1289%09red
Angiogenesis	PANTHER	P00005	4	157	0.519585957828	0.800655977984	PAK2|RAF1|PIK3C2B|PLCG2	5062|5894|5287|5336	http://www.pantherdb.org/pathway/pathwayDiagram.jsp?catAccession=P00005
Separation of Sister Chromatids	Reactome	R-HSA-2467813	4	180	0.520270304111	0.800655977984	PSMD1|UBA52|PPP2R5A|SPC24	5707|7311|5525|147841	http://www.reactome.org/cgi-bin/eventbrowser_st_id?ST_ID=R-HSA-2467813
ER-Phagosome pathway	Reactome	R-HSA-1236974	2	83	0.520710114605	0.800655977984	PSMD1|UBA52	5707|7311	http://www.reactome.org/cgi-bin/eventbrowser_st_id?ST_ID=R-HSA-1236974
TRAF6 mediated induction of NFkB and MAP kinases upon TLR7/8 or 9 activation	Reactome	R-HSA-975138	2	83	0.520710114605	0.800655977984	TLR7|UBA52	51284|7311	http://www.reactome.org/cgi-bin/eventbrowser_st_id?ST_ID=R-HSA-975138
Opioid Signalling	Reactome	R-HSA-111885	2	83	0.520710114605	0.800655977984	PRKAR1A|ADCY6	5573|112	http://www.reactome.org/cgi-bin/eventbrowser_st_id?ST_ID=R-HSA-111885
Hedgehog 'on' state	Reactome	R-HSA-5632684	2	83	0.520710114605	0.800655977984	PSMD1|UBA52	5707|7311	http://www.reactome.org/cgi-bin/eventbrowser_st_id?ST_ID=R-HSA-5632684
Morphine addiction	KEGG PATHWAY	hsa05032	2	91	0.523681983649	0.801852381823	ADCY6|PDE2A	112|5138	http://www.genome.jp/kegg-bin/show_pathway?hsa05032/hsa:5138%09red/hsa:112%09red
Metabolic disorders of biological oxidation enzymes	Reactome	R-HSA-5579029	1	35	0.524603874209	0.801852381823	CYP27B1	1594	http://www.reactome.org/cgi-bin/eventbrowser_st_id?ST_ID=R-HSA-5579029
Synthesis of PIPs at the plasma membrane	Reactome	R-HSA-1660499	1	35	0.524603874209	0.801852381823	PIK3C2B	5287	http://www.reactome.org/cgi-bin/eventbrowser_st_id?ST_ID=R-HSA-1660499
N-glycan trimming in the ER and Calnexin/Calreticulin cycle	Reactome	R-HSA-532668	1	35	0.524603874209	0.801852381823	UBA52	7311	http://www.reactome.org/cgi-bin/eventbrowser_st_id?ST_ID=R-HSA-532668
Antigen activates B Cell Receptor (BCR) leading to generation of second messengers	Reactome	R-HSA-983695	1	35	0.524603874209	0.801852381823	PLCG2	5336	http://www.reactome.org/cgi-bin/eventbrowser_st_id?ST_ID=R-HSA-983695
Platelet Aggregation (Plug Formation)	Reactome	R-HSA-76009	1	35	0.524603874209	0.801852381823	PDPK1	5170	http://www.reactome.org/cgi-bin/eventbrowser_st_id?ST_ID=R-HSA-76009
Signalling to p38 via RIT and RIN	Reactome	R-HSA-187706	5	230	0.526051874601	0.801852381823	RAF1|JAK2|PSMD1|UBA52|PPP2R5A	5894|3717|5707|7311|5525	http://www.reactome.org/cgi-bin/eventbrowser_st_id?ST_ID=R-HSA-187706
ARMS-mediated activation	Reactome	R-HSA-170984	5	230	0.526051874601	0.801852381823	RAF1|JAK2|PSMD1|UBA52|PPP2R5A	5894|3717|5707|7311|5525	http://www.reactome.org/cgi-bin/eventbrowser_st_id?ST_ID=R-HSA-170984
Insulin receptor signalling cascade	Reactome	R-HSA-74751	6	279	0.527496427757	0.801935308078	JAK2|PDPK1|PSMD1|UBA52|RAF1|PPP2R5A	3717|5170|5707|7311|5894|5525	http://www.reactome.org/cgi-bin/eventbrowser_st_id?ST_ID=R-HSA-74751
Response to elevated platelet cytosolic Ca2+	Reactome	R-HSA-76005	3	133	0.527792992326	0.801974685262	MAGED2|TTN|SELP	10916|7273|6403	http://www.reactome.org/cgi-bin/eventbrowser_st_id?ST_ID=R-HSA-76005
Clathrin-mediated endocytosis	Reactome	R-HSA-8856828	3	133	0.527792992326	0.801974685262	NECAP2|UBA52|GAPVD1	55707|7311|26130	http://www.reactome.org/cgi-bin/eventbrowser_st_id?ST_ID=R-HSA-8856828
Frs2-mediated activation	Reactome	R-HSA-170968	5	231	0.529801601077	0.803336871359	RAF1|JAK2|PSMD1|UBA52|PPP2R5A	5894|3717|5707|7311|5525	http://www.reactome.org/cgi-bin/eventbrowser_st_id?ST_ID=R-HSA-170968
MAPK1/MAPK3 signaling	Reactome	R-HSA-5684996	5	231	0.529801601077	0.803336871359	RAF1|JAK2|PSMD1|UBA52|PPP2R5A	5894|3717|5707|7311|5525	http://www.reactome.org/cgi-bin/eventbrowser_st_id?ST_ID=R-HSA-5684996
FAS signaling pathway	PANTHER	P00020	1	31	0.530275887421	0.803336871359	APAF1	317	http://www.pantherdb.org/pathway/pathwayDiagram.jsp?catAccession=P00020
IGF1R signaling cascade	Reactome	R-HSA-2428924	6	280	0.530899817578	0.803336871359	JAK2|PDPK1|PSMD1|UBA52|RAF1|PPP2R5A	3717|5170|5707|7311|5894|5525	http://www.reactome.org/cgi-bin/eventbrowser_st_id?ST_ID=R-HSA-2428924
Signaling by Type 1 Insulin-like Growth Factor 1 Receptor (IGF1R)	Reactome	R-HSA-2404192	6	280	0.530899817578	0.803336871359	JAK2|PDPK1|PSMD1|UBA52|RAF1|PPP2R5A	3717|5170|5707|7311|5894|5525	http://www.reactome.org/cgi-bin/eventbrowser_st_id?ST_ID=R-HSA-2404192
IRS-related events triggered by IGF1R	Reactome	R-HSA-2428928	6	280	0.530899817578	0.803336871359	JAK2|PDPK1|PSMD1|UBA52|RAF1|PPP2R5A	3717|5170|5707|7311|5894|5525	http://www.reactome.org/cgi-bin/eventbrowser_st_id?ST_ID=R-HSA-2428928
Aldosterone-regulated sodium reabsorption	KEGG PATHWAY	hsa04960	1	39	0.531864949994	0.803336871359	PDPK1	5170	http://www.genome.jp/kegg-bin/show_pathway?hsa04960/hsa:5170%09red
Hepatitis B	KEGG PATHWAY	hsa05161	3	146	0.532537155482	0.803336871359	APAF1|RAF1|CCNA1	317|5894|8900	http://www.genome.jp/kegg-bin/show_pathway?hsa05161/hsa:5894%09red/hsa:8900%09red/hsa:317%09red
Toll Like Receptor 7/8 (TLR7/8) Cascade	Reactome	R-HSA-168181	2	85	0.533191932661	0.803336871359	TLR7|UBA52	51284|7311	http://www.reactome.org/cgi-bin/eventbrowser_st_id?ST_ID=R-HSA-168181
MyD88 dependent cascade initiated on endosome	Reactome	R-HSA-975155	2	85	0.533191932661	0.803336871359	TLR7|UBA52	51284|7311	http://www.reactome.org/cgi-bin/eventbrowser_st_id?ST_ID=R-HSA-975155
Signaling by Leptin	Reactome	R-HSA-2586552	5	232	0.533538016891	0.803336871359	RAF1|JAK2|PSMD1|UBA52|PPP2R5A	5894|3717|5707|7311|5525	http://www.reactome.org/cgi-bin/eventbrowser_st_id?ST_ID=R-HSA-2586552
Resolution of Abasic Sites (AP sites)	Reactome	R-HSA-73933	1	36	0.53432453885	0.803336871359	RFC1	5981	http://www.reactome.org/cgi-bin/eventbrowser_st_id?ST_ID=R-HSA-73933
Striated Muscle Contraction	Reactome	R-HSA-390522	1	36	0.53432453885	0.803336871359	TTN	7273	http://www.reactome.org/cgi-bin/eventbrowser_st_id?ST_ID=R-HSA-390522
Apoptotic cleavage of cellular proteins	Reactome	R-HSA-111465	1	36	0.53432453885	0.803336871359	BIRC2	329	http://www.reactome.org/cgi-bin/eventbrowser_st_id?ST_ID=R-HSA-111465
Base Excision Repair	Reactome	R-HSA-73884	1	36	0.53432453885	0.803336871359	RFC1	5981	http://www.reactome.org/cgi-bin/eventbrowser_st_id?ST_ID=R-HSA-73884
Prolonged ERK activation events	Reactome	R-HSA-169893	5	233	0.537260897712	0.806231471218	RAF1|JAK2|PSMD1|UBA52|PPP2R5A	5894|3717|5707|7311|5525	http://www.reactome.org/cgi-bin/eventbrowser_st_id?ST_ID=R-HSA-169893
Innate Immune System	Reactome	R-HSA-168249	16	769	0.539245240114	0.808088527122	TLR7|JAK2|PDPK1|PAK2|NLRP4|PRKAR1A|PSMD1|UBA52|RAF1|PPP2R5A|PLCG2|NLRC5|MYO10|CRP|BIRC2|ADCY6	51284|3717|5170|5062|147945|5573|5707|7311|5894|5525|5336|84166|4651|1401|329|112	http://www.reactome.org/cgi-bin/eventbrowser_st_id?ST_ID=R-HSA-168249
Regulation of autophagy	KEGG PATHWAY	hsa04140	1	40	0.540670888435	0.808186469172	ATG16L1	55054	http://www.genome.jp/kegg-bin/show_pathway?hsa04140/hsa:55054%09red
Nicotine addiction	KEGG PATHWAY	hsa05033	1	40	0.540670888435	0.808186469172	SLC17A6	57084	http://www.genome.jp/kegg-bin/show_pathway?hsa05033/hsa:57084%09red
Glycine, serine and threonine metabolism	KEGG PATHWAY	hsa00260	1	40	0.540670888435	0.808186469172	DAO	1610	http://www.genome.jp/kegg-bin/show_pathway?hsa00260/hsa:1610%09red
MAPK signaling pathway	KEGG PATHWAY	hsa04010	5	255	0.541087656904	0.808186469172	PLA2G4E|PAK2|RAF1|IL1A|CACNA2D1	123745|5062|5894|3552|781	http://www.genome.jp/kegg-bin/show_pathway?hsa04010/hsa:5894%09red/hsa:3552%09red/hsa:5062%09red/hsa:123745%09red/hsa:781%09red
HDR through Single Strand Annealing (SSA)	Reactome	R-HSA-5685938	1	37	0.543846531476	0.808944414039	BLM	641	http://www.reactome.org/cgi-bin/eventbrowser_st_id?ST_ID=R-HSA-5685938
Pausing and recovery of Tat-mediated HIV elongation	Reactome	R-HSA-167238	1	37	0.543846531476	0.808944414039	POLR2B	5431	http://www.reactome.org/cgi-bin/eventbrowser_st_id?ST_ID=R-HSA-167238
Defective B3GALTL causes Peters-plus syndrome (PpS)	Reactome	R-HSA-5083635	1	37	0.543846531476	0.808944414039	ADAMTS18	170692	http://www.reactome.org/cgi-bin/eventbrowser_st_id?ST_ID=R-HSA-5083635
Activation of ATR in response to replication stress	Reactome	R-HSA-176187	1	37	0.543846531476	0.808944414039	ORC1	4998	http://www.reactome.org/cgi-bin/eventbrowser_st_id?ST_ID=R-HSA-176187
Tat-mediated HIV elongation arrest and recovery	Reactome	R-HSA-167243	1	37	0.543846531476	0.808944414039	POLR2B	5431	http://www.reactome.org/cgi-bin/eventbrowser_st_id?ST_ID=R-HSA-167243
Metalloprotease DUBs	Reactome	R-HSA-5689901	1	37	0.543846531476	0.808944414039	UBA52	7311	http://www.reactome.org/cgi-bin/eventbrowser_st_id?ST_ID=R-HSA-5689901
Nuclear signaling by ERBB4	Reactome	R-HSA-1251985	1	37	0.543846531476	0.808944414039	JAK2	3717	http://www.reactome.org/cgi-bin/eventbrowser_st_id?ST_ID=R-HSA-1251985
Circadian entrainment	KEGG PATHWAY	hsa04713	2	95	0.546375193782	0.81081261752	RYR2|ADCY6	6262|112	http://www.genome.jp/kegg-bin/show_pathway?hsa04713/hsa:112%09red/hsa:6262%09red
Interleukin receptor SHC signaling	Reactome	R-HSA-912526	5	236	0.548346162818	0.81081261752	RAF1|JAK2|PSMD1|UBA52|PPP2R5A	5894|3717|5707|7311|5525	http://www.reactome.org/cgi-bin/eventbrowser_st_id?ST_ID=R-HSA-912526
Fat digestion and absorption	KEGG PATHWAY	hsa04975	1	41	0.549311508882	0.810893911134	ABCA1	19	http://www.genome.jp/kegg-bin/show_pathway?hsa04975/hsa:19%09red
Epstein-Barr virus infection	KEGG PATHWAY	hsa05169	4	204	0.550519281986	0.811940583636	PSMD1|POLR2B|CCNA1|PLCG2	5707|5431|8900|5336	http://www.genome.jp/kegg-bin/show_pathway?hsa05169/hsa:5336%09red/hsa:8900%09red/hsa:5431%09red/hsa:5707%09red
Collagen formation	Reactome	R-HSA-1474290	2	88	0.551492389122	0.812047345987	COL21A1|COL5A1	81578|1289	http://www.reactome.org/cgi-bin/eventbrowser_st_id?ST_ID=R-HSA-1474290
Unfolded Protein Response (UPR)	Reactome	R-HSA-381119	2	88	0.551492389122	0.812047345987	EXOSC6|DCP2	118460|167227	http://www.reactome.org/cgi-bin/eventbrowser_st_id?ST_ID=R-HSA-381119
Cell junction organization	Reactome	R-HSA-446728	2	88	0.551492389122	0.812047345987	ARHGEF6|CDH15	9459|1013	http://www.reactome.org/cgi-bin/eventbrowser_st_id?ST_ID=R-HSA-446728
Toll Like Receptor 9 (TLR9) Cascade	Reactome	R-HSA-168138	2	88	0.551492389122	0.812047345987	TLR7|UBA52	51284|7311	http://www.reactome.org/cgi-bin/eventbrowser_st_id?ST_ID=R-HSA-168138
Signalling to RAS	Reactome	R-HSA-167044	5	237	0.552012761389	0.812122051636	RAF1|JAK2|PSMD1|UBA52|PPP2R5A	5894|3717|5707|7311|5525	http://www.reactome.org/cgi-bin/eventbrowser_st_id?ST_ID=R-HSA-167044
T cell activation	PANTHER	P00053	2	77	0.553117329486	0.813022964984	RAF1|PAK2	5894|5062	http://www.pantherdb.org/pathway/pathwayDiagram.jsp?catAccession=P00053
DNA Damage Recognition in GG-NER	Reactome	R-HSA-5696394	1	38	0.553173910701	0.813022964984	UBA52	7311	http://www.reactome.org/cgi-bin/eventbrowser_st_id?ST_ID=R-HSA-5696394
tRNA modification in the nucleus and cytosol	Reactome	R-HSA-6782315	1	38	0.553173910701	0.813022964984	THG1L	54974	http://www.reactome.org/cgi-bin/eventbrowser_st_id?ST_ID=R-HSA-6782315
O-glycosylation of TSR domain-containing proteins	Reactome	R-HSA-5173214	1	38	0.553173910701	0.813022964984	ADAMTS18	170692	http://www.reactome.org/cgi-bin/eventbrowser_st_id?ST_ID=R-HSA-5173214
Integrin signalling pathway	PANTHER	P00034	4	164	0.553571410201	0.813226528798	COL5A1|LAMA1|RAF1|PIK3C2B	1289|284217|5894|5287	http://www.pantherdb.org/pathway/pathwayDiagram.jsp?catAccession=P00034
Mitotic Anaphase	Reactome	R-HSA-68882	4	188	0.553724104573	0.813226528798	PSMD1|UBA52|PPP2R5A|SPC24	5707|7311|5525|147841	http://www.reactome.org/cgi-bin/eventbrowser_st_id?ST_ID=R-HSA-68882
Graft-versus-host disease	KEGG PATHWAY	hsa05332	1	42	0.557789908776	0.814014218394	IL1A	3552	http://www.genome.jp/kegg-bin/show_pathway?hsa05332/hsa:3552%09red
Mitotic Metaphase and Anaphase	Reactome	R-HSA-2555396	4	189	0.557817987437	0.814014218394	PSMD1|UBA52|PPP2R5A|SPC24	5707|7311|5525|147841	http://www.reactome.org/cgi-bin/eventbrowser_st_id?ST_ID=R-HSA-2555396
Neurotransmitter Receptor Binding And Downstream Transmission In The Postsynaptic Cell	Reactome	R-HSA-112314	3	140	0.56166999363	0.814014218394	PDPK1|RAF1|ADCY6	5170|5894|112	http://www.reactome.org/cgi-bin/eventbrowser_st_id?ST_ID=R-HSA-112314
MAP2K and MAPK activation	Reactome	R-HSA-5674135	1	39	0.562310652265	0.814014218394	RAF1	5894	http://www.reactome.org/cgi-bin/eventbrowser_st_id?ST_ID=R-HSA-5674135
HIV elongation arrest and recovery	Reactome	R-HSA-167287	1	39	0.562310652265	0.814014218394	POLR2B	5431	http://www.reactome.org/cgi-bin/eventbrowser_st_id?ST_ID=R-HSA-167287
Presynaptic phase of homologous DNA pairing and strand exchange	Reactome	R-HSA-5693616	1	39	0.562310652265	0.814014218394	BLM	641	http://www.reactome.org/cgi-bin/eventbrowser_st_id?ST_ID=R-HSA-5693616
Pausing and recovery of HIV elongation	Reactome	R-HSA-167290	1	39	0.562310652265	0.814014218394	POLR2B	5431	http://www.reactome.org/cgi-bin/eventbrowser_st_id?ST_ID=R-HSA-167290
GABA B receptor activation	Reactome	R-HSA-977444	1	39	0.562310652265	0.814014218394	ADCY6	112	http://www.reactome.org/cgi-bin/eventbrowser_st_id?ST_ID=R-HSA-977444
Viral Messenger RNA Synthesis	Reactome	R-HSA-168325	1	39	0.562310652265	0.814014218394	POLR2B	5431	http://www.reactome.org/cgi-bin/eventbrowser_st_id?ST_ID=R-HSA-168325
Activation of GABAB receptors	Reactome	R-HSA-991365	1	39	0.562310652265	0.814014218394	ADCY6	112	http://www.reactome.org/cgi-bin/eventbrowser_st_id?ST_ID=R-HSA-991365
Phosphatidylinositol signaling system	KEGG PATHWAY	hsa04070	2	98	0.562892860516	0.814014218394	PIK3C2B|PLCG2	5287|5336	http://www.genome.jp/kegg-bin/show_pathway?hsa04070/hsa:5336%09red/hsa:5287%09red
Organelle biogenesis and maintenance	Reactome	R-HSA-1852241	7	339	0.562914321124	0.814014218394	CEP63|DYNC2H1|DYNC1I2|CENPJ|GFM2|SDCCAG8|NPHP1	80254|79659|1781|55835|84340|10806|4867	http://www.reactome.org/cgi-bin/eventbrowser_st_id?ST_ID=R-HSA-1852241
Cargo recognition for clathrin-mediated endocytosis	Reactome	R-HSA-8856825	2	90	0.56340810244	0.814132264096	NECAP2|UBA52	55707|7311	http://www.reactome.org/cgi-bin/eventbrowser_st_id?ST_ID=R-HSA-8856825
Hippo signaling pathway	KEGG PATHWAY	hsa04390	3	154	0.567930841932	0.815853231075	PPP2R2B|BIRC2|PPP1CB	5521|329|5500	http://www.genome.jp/kegg-bin/show_pathway?hsa04390/hsa:329%09red/hsa:5521%09red/hsa:5500%09red
Estrogen signaling pathway	KEGG PATHWAY	hsa04915	2	99	0.568302156237	0.815853231075	RAF1|ADCY6	5894|112	http://www.genome.jp/kegg-bin/show_pathway?hsa04915/hsa:112%09red/hsa:5894%09red
Cellular Senescence	Reactome	R-HSA-2559583	4	192	0.569976568507	0.815853231075	UBA52|CDKN2A|CCNA1|IL1A	7311|1029|8900|3552	http://www.reactome.org/cgi-bin/eventbrowser_st_id?ST_ID=R-HSA-2559583
Fanconi Anemia Pathway	Reactome	R-HSA-6783310	1	40	0.571260650724	0.816153886171	UBA52	7311	http://www.reactome.org/cgi-bin/eventbrowser_st_id?ST_ID=R-HSA-6783310
Fanconi anemia pathway	KEGG PATHWAY	hsa03460	1	55	0.654555523397	0.849281575776	BLM	641	http://www.genome.jp/kegg-bin/show_pathway?hsa03460/hsa:641%09red
Phagosome	KEGG PATHWAY	hsa04145	3	155	0.572237988102	0.816153886171	DYNC1I2|MRC2|DYNC2H1	1781|9902|79659	http://www.genome.jp/kegg-bin/show_pathway?hsa04145/hsa:1781%09red/hsa:9902%09red/hsa:79659%09red
Angiotensin II-stimulated signaling through G proteins and beta-arrestin	PANTHER	P05911	1	35	0.572748716524	0.816153886171	RAF1	5894	http://www.pantherdb.org/pathway/pathwayDiagram.jsp?catAccession=P05911
Melanogenesis	KEGG PATHWAY	hsa04916	2	100	0.573662951917	0.816153886171	RAF1|ADCY6	5894|112	http://www.genome.jp/kegg-bin/show_pathway?hsa04916/hsa:112%09red/hsa:5894%09red
Interleukin-2 signaling	Reactome	R-HSA-451927	5	243	0.573699519631	0.816153886171	RAF1|JAK2|PSMD1|UBA52|PPP2R5A	5894|3717|5707|7311|5525	http://www.reactome.org/cgi-bin/eventbrowser_st_id?ST_ID=R-HSA-451927
Type I diabetes mellitus	KEGG PATHWAY	hsa04940	1	44	0.574272148145	0.816153886171	IL1A	3552	http://www.genome.jp/kegg-bin/show_pathway?hsa04940/hsa:3552%09red
Proteasome	KEGG PATHWAY	hsa03050	1	44	0.574272148145	0.816153886171	PSMD1	5707	http://www.genome.jp/kegg-bin/show_pathway?hsa03050/hsa:5707%09red
PCP/CE pathway	Reactome	R-HSA-4086400	2	92	0.57509438655	0.816153886171	PSMD1|UBA52	5707|7311	http://www.reactome.org/cgi-bin/eventbrowser_st_id?ST_ID=R-HSA-4086400
Signalling to ERKs	Reactome	R-HSA-187687	5	244	0.577260140402	0.817176509251	RAF1|JAK2|PSMD1|UBA52|PPP2R5A	5894|3717|5707|7311|5525	http://www.reactome.org/cgi-bin/eventbrowser_st_id?ST_ID=R-HSA-187687
Retrograde endocannabinoid signaling	KEGG PATHWAY	hsa04723	2	101	0.578975157741	0.818660650148	SLC17A6|ADCY6	57084|112	http://www.genome.jp/kegg-bin/show_pathway?hsa04723/hsa:112%09red/hsa:57084%09red
EPHB-mediated forward signaling	Reactome	R-HSA-3928662	1	41	0.580027721111	0.819366930943	ARHGEF28	64283	http://www.reactome.org/cgi-bin/eventbrowser_st_id?ST_ID=R-HSA-3928662
SUMOylation of DNA replication proteins	Reactome	R-HSA-4615885	1	41	0.580027721111	0.819366930943	TOP2B	7155	http://www.reactome.org/cgi-bin/eventbrowser_st_id?ST_ID=R-HSA-4615885
Intra-Golgi and retrograde Golgi-to-ER traffic	Reactome	R-HSA-6811442	4	195	0.581945977385	0.819784332142	DYNC1I2|RIC1|DYNC2H1|RAB3GAP2	1781|57589|79659|25782	http://www.reactome.org/cgi-bin/eventbrowser_st_id?ST_ID=R-HSA-6811442
Ether lipid metabolism	KEGG PATHWAY	hsa00565	1	45	0.582281897207	0.819784332142	PLA2G4E	123745	http://www.genome.jp/kegg-bin/show_pathway?hsa00565/hsa:123745%09red
Cysteine and methionine metabolism	KEGG PATHWAY	hsa00270	1	45	0.582281897207	0.819784332142	CDO1	1036	http://www.genome.jp/kegg-bin/show_pathway?hsa00270/hsa:1036%09red
Heterotrimeric G-protein signaling pathway-rod outer segment phototransduction	PANTHER	P00028	1	36	0.582757414132	0.819784332142	CNGB3	54714	http://www.pantherdb.org/pathway/pathwayDiagram.jsp?catAccession=P00028
Metabolism of water-soluble vitamins and cofactors	Reactome	R-HSA-196849	2	94	0.586550291106	0.822610322187	SLC19A3|PANK4	80704|55229	http://www.reactome.org/cgi-bin/eventbrowser_st_id?ST_ID=R-HSA-196849
RNA Polymerase III Transcription	Reactome	R-HSA-74158	1	42	0.588615600554	0.822610322187	NFIB	4781	http://www.reactome.org/cgi-bin/eventbrowser_st_id?ST_ID=R-HSA-74158
SUMOylation of RNA binding proteins	Reactome	R-HSA-4570464	1	42	0.588615600554	0.822610322187	NOP58	51602	http://www.reactome.org/cgi-bin/eventbrowser_st_id?ST_ID=R-HSA-4570464
RNA Polymerase III Abortive And Retractive Initiation	Reactome	R-HSA-749476	1	42	0.588615600554	0.822610322187	NFIB	4781	http://www.reactome.org/cgi-bin/eventbrowser_st_id?ST_ID=R-HSA-749476
Retinoid metabolism and transport	Reactome	R-HSA-975634	1	42	0.588615600554	0.822610322187	APOC2	344	http://www.reactome.org/cgi-bin/eventbrowser_st_id?ST_ID=R-HSA-975634
Homologous DNA Pairing and Strand Exchange	Reactome	R-HSA-5693579	1	42	0.588615600554	0.822610322187	BLM	641	http://www.reactome.org/cgi-bin/eventbrowser_st_id?ST_ID=R-HSA-5693579
NCAM1 interactions	Reactome	R-HSA-419037	1	42	0.588615600554	0.822610322187	COL5A1	1289	http://www.reactome.org/cgi-bin/eventbrowser_st_id?ST_ID=R-HSA-419037
Signaling by ERBB2	Reactome	R-HSA-1227986	1	43	0.597027949869	0.827793081639	UBA52	7311	http://www.reactome.org/cgi-bin/eventbrowser_st_id?ST_ID=R-HSA-1227986
COPI-mediated anterograde transport	Reactome	R-HSA-6807878	2	96	0.597775318071	0.828355616672	DYNC1I2|DYNC2H1	1781|79659	http://www.reactome.org/cgi-bin/eventbrowser_st_id?ST_ID=R-HSA-6807878
Sphingolipid metabolism	KEGG PATHWAY	hsa00600	1	47	0.597853015948	0.828355616672	SMPD4	55627	http://www.genome.jp/kegg-bin/show_pathway?hsa00600/hsa:55627%09red
Sphingolipid metabolism	Reactome	R-HSA-428157	1	83	0.823685568779	0.92271468442	SMPD4	55627	http://www.reactome.org/cgi-bin/eventbrowser_st_id?ST_ID=R-HSA-428157
Endocrine and other factor-regulated calcium reabsorption	KEGG PATHWAY	hsa04961	1	47	0.597853015948	0.828355616672	ADCY6	112	http://www.genome.jp/kegg-bin/show_pathway?hsa04961/hsa:112%09red
Pyrimidine metabolism	KEGG PATHWAY	hsa00240	2	105	0.599736986172	0.829110573127	CTPS1|POLR2B	1503|5431	http://www.genome.jp/kegg-bin/show_pathway?hsa00240/hsa:1503%09red/hsa:5431%09red
RET signaling	Reactome	R-HSA-8853659	5	251	0.60173230555	0.829164180926	RAF1|JAK2|PSMD1|UBA52|PPP2R5A	5894|3717|5707|7311|5525	http://www.reactome.org/cgi-bin/eventbrowser_st_id?ST_ID=R-HSA-8853659
Amyloid fiber formation	Reactome	R-HSA-977225	2	97	0.603301211838	0.830853586184	CST3|UBA52	1471|7311	http://www.reactome.org/cgi-bin/eventbrowser_st_id?ST_ID=R-HSA-977225
Interleukin-3, 5 and GM-CSF signaling	Reactome	R-HSA-512988	5	252	0.605161969247	0.831822883217	RAF1|JAK2|PSMD1|UBA52|PPP2R5A	5894|3717|5707|7311|5525	http://www.reactome.org/cgi-bin/eventbrowser_st_id?ST_ID=R-HSA-512988
Intra-Golgi traffic	Reactome	R-HSA-6811438	1	44	0.605268355118	0.831822883217	RIC1	57589	http://www.reactome.org/cgi-bin/eventbrowser_st_id?ST_ID=R-HSA-6811438
Transcriptional activity of SMAD2/SMAD3:SMAD4 heterotrimer	Reactome	R-HSA-2173793	1	44	0.605268355118	0.831822883217	UBA52	7311	http://www.reactome.org/cgi-bin/eventbrowser_st_id?ST_ID=R-HSA-2173793
TP53 Regulates Transcription of Cell Death Genes	Reactome	R-HSA-5633008	1	44	0.605268355118	0.831822883217	APAF1	317	http://www.reactome.org/cgi-bin/eventbrowser_st_id?ST_ID=R-HSA-5633008
Complement cascade	Reactome	R-HSA-166658	1	44	0.605268355118	0.831822883217	CRP	1401	http://www.reactome.org/cgi-bin/eventbrowser_st_id?ST_ID=R-HSA-166658
Glycosphingolipid metabolism	Reactome	R-HSA-1660662	1	44	0.605268355118	0.831822883217	SMPD4	55627	http://www.reactome.org/cgi-bin/eventbrowser_st_id?ST_ID=R-HSA-1660662
Amino sugar and nucleotide sugar metabolism	KEGG PATHWAY	hsa00520	1	48	0.605419969821	0.831838335534	PMM2	5373	http://www.genome.jp/kegg-bin/show_pathway?hsa00520/hsa:5373%09red
Signaling by Insulin receptor	Reactome	R-HSA-74752	6	303	0.606022575279	0.832087530377	JAK2|PDPK1|PSMD1|UBA52|RAF1|PPP2R5A	3717|5170|5707|7311|5894|5525	http://www.reactome.org/cgi-bin/eventbrowser_st_id?ST_ID=R-HSA-74752
Hemostasis	Reactome	R-HSA-109582	12	605	0.608601562416	0.832200940394	TTN|JAK2|PDPK1|DOCK11|SELP|TRPC7|PDE2A|PRKAR1A|MAGED2|RAF1|PPP2R5A|PLCG2	7273|3717|5170|139818|6403|57113|5138|5573|10916|5894|5525|5336	http://www.reactome.org/cgi-bin/eventbrowser_st_id?ST_ID=R-HSA-109582
TRIF-mediated TLR3/TLR4 signaling	Reactome	R-HSA-937061	2	98	0.6087693867	0.832200940394	BIRC2|UBA52	329|7311	http://www.reactome.org/cgi-bin/eventbrowser_st_id?ST_ID=R-HSA-937061
MyD88-independent TLR3/TLR4 cascade	Reactome	R-HSA-166166	2	98	0.6087693867	0.832200940394	BIRC2|UBA52	329|7311	http://www.reactome.org/cgi-bin/eventbrowser_st_id?ST_ID=R-HSA-166166
tRNA processing	Reactome	R-HSA-72306	2	98	0.6087693867	0.832200940394	THG1L|MTO1	54974|25821	http://www.reactome.org/cgi-bin/eventbrowser_st_id?ST_ID=R-HSA-72306
Toll Like Receptor 3 (TLR3) Cascade	Reactome	R-HSA-168164	2	98	0.6087693867	0.832200940394	BIRC2|UBA52	329|7311	http://www.reactome.org/cgi-bin/eventbrowser_st_id?ST_ID=R-HSA-168164
RHO GTPase Effectors	Reactome	R-HSA-195258	6	304	0.609137212268	0.832506254589	PDPK1|PAK2|PPP2R5A|MYH10|SPC24|PPP1CB	5170|5062|5525|4628|147841|5500	http://www.reactome.org/cgi-bin/eventbrowser_st_id?ST_ID=R-HSA-195258
Malaria	KEGG PATHWAY	hsa05144	1	49	0.612844822621	0.834515320867	SELP	6403	http://www.genome.jp/kegg-bin/show_pathway?hsa05144/hsa:6403%09red
Pre-NOTCH Expression and Processing	Reactome	R-HSA-1912422	1	45	0.613340329134	0.834515320867	MAML1	9794	http://www.reactome.org/cgi-bin/eventbrowser_st_id?ST_ID=R-HSA-1912422
Insulin resistance	KEGG PATHWAY	hsa04931	2	109	0.6197192061	0.837278047968	PDPK1|PPP1CB	5170|5500	http://www.genome.jp/kegg-bin/show_pathway?hsa04931/hsa:5500%09red/hsa:5170%09red
Arginine and proline metabolism	KEGG PATHWAY	hsa00330	1	50	0.620130237599	0.837278047968	DAO	1610	http://www.genome.jp/kegg-bin/show_pathway?hsa00330/hsa:1610%09red
Phase 0 - rapid depolarisation	Reactome	R-HSA-5576892	1	46	0.621247313013	0.837278047968	CACNA2D1	781	http://www.reactome.org/cgi-bin/eventbrowser_st_id?ST_ID=R-HSA-5576892
RNA Polymerase II Transcription Initiation	Reactome	R-HSA-75953	1	46	0.621247313013	0.837278047968	POLR2B	5431	http://www.reactome.org/cgi-bin/eventbrowser_st_id?ST_ID=R-HSA-75953
HIV Transcription Initiation	Reactome	R-HSA-167161	1	46	0.621247313013	0.837278047968	POLR2B	5431	http://www.reactome.org/cgi-bin/eventbrowser_st_id?ST_ID=R-HSA-167161
RNA Polymerase II Transcription Initiation And Promoter Clearance	Reactome	R-HSA-76042	1	46	0.621247313013	0.837278047968	POLR2B	5431	http://www.reactome.org/cgi-bin/eventbrowser_st_id?ST_ID=R-HSA-76042
RNA Polymerase II HIV Promoter Escape	Reactome	R-HSA-167162	1	46	0.621247313013	0.837278047968	POLR2B	5431	http://www.reactome.org/cgi-bin/eventbrowser_st_id?ST_ID=R-HSA-167162
RNA Polymerase II Transcription Pre-Initiation And Promoter Opening	Reactome	R-HSA-73779	1	46	0.621247313013	0.837278047968	POLR2B	5431	http://www.reactome.org/cgi-bin/eventbrowser_st_id?ST_ID=R-HSA-73779
RNA Polymerase II Promoter Escape	Reactome	R-HSA-73776	1	46	0.621247313013	0.837278047968	POLR2B	5431	http://www.reactome.org/cgi-bin/eventbrowser_st_id?ST_ID=R-HSA-73776
Vibrio cholerae infection	KEGG PATHWAY	hsa05110	1	51	0.627278828188	0.839867676421	PLCG2	5336	http://www.genome.jp/kegg-bin/show_pathway?hsa05110/hsa:5336%09red
Amyotrophic lateral sclerosis (ALS)	KEGG PATHWAY	hsa05014	1	51	0.627278828188	0.839867676421	APAF1	317	http://www.genome.jp/kegg-bin/show_pathway?hsa05014/hsa:317%09red
Histamine H1 receptor mediated signaling pathway	PANTHER	P04385	1	41	0.629416922176	0.839982401765	PLCG2	5336	http://www.pantherdb.org/pathway/pathwayDiagram.jsp?catAccession=P04385
Cholinergic synapse	KEGG PATHWAY	hsa04725	2	111	0.629418716807	0.839982401765	JAK2|ADCY6	3717|112	http://www.genome.jp/kegg-bin/show_pathway?hsa04725/hsa:112%09red/hsa:3717%09red
UCH proteinases	Reactome	R-HSA-5689603	2	102	0.630066216878	0.839982401765	PSMD1|UBA52	5707|7311	http://www.reactome.org/cgi-bin/eventbrowser_st_id?ST_ID=R-HSA-5689603
DNA Repair	Reactome	R-HSA-73894	6	311	0.630551635136	0.839982401765	POLR2B|RFC1|UBA52|BLM|ERCC5|CCNA1	5431|5981|7311|641|2073|8900	http://www.reactome.org/cgi-bin/eventbrowser_st_id?ST_ID=R-HSA-73894
Lysine degradation	KEGG PATHWAY	hsa00310	1	52	0.634293158936	0.841329621857	KMT2D	8085	http://www.genome.jp/kegg-bin/show_pathway?hsa00310/hsa:8085%09red
Ras signaling pathway	KEGG PATHWAY	hsa04014	4	228	0.636415946691	0.842938734768	PLA2G4E|PAK2|RAF1|PLCG2	123745|5062|5894|5336	http://www.genome.jp/kegg-bin/show_pathway?hsa04014/hsa:5336%09red/hsa:5894%09red/hsa:5062%09red/hsa:123745%09red
Signaling by SCF-KIT	Reactome	R-HSA-1433557	6	313	0.636542497146	0.842938734768	JAK2|PDPK1|PSMD1|UBA52|RAF1|PPP2R5A	3717|5170|5707|7311|5894|5525	http://www.reactome.org/cgi-bin/eventbrowser_st_id?ST_ID=R-HSA-1433557
RNA transport	KEGG PATHWAY	hsa03013	3	172	0.641254059151	0.846906965573	RGPD3|RGPD2|RGPD1	653489|729857|400966	http://www.genome.jp/kegg-bin/show_pathway?hsa03013/hsa:729857%09red/hsa:653489%09red/hsa:400966%09red
HIV Transcription Elongation	Reactome	R-HSA-167169	1	49	0.644011689333	0.847291790853	POLR2B	5431	http://www.reactome.org/cgi-bin/eventbrowser_st_id?ST_ID=R-HSA-167169
Tat-mediated elongation of the HIV-1 transcript	Reactome	R-HSA-167246	1	49	0.644011689333	0.847291790853	POLR2B	5431	http://www.reactome.org/cgi-bin/eventbrowser_st_id?ST_ID=R-HSA-167246
Formation of HIV-1 elongation complex containing HIV-1 Tat	Reactome	R-HSA-167200	1	49	0.644011689333	0.847291790853	POLR2B	5431	http://www.reactome.org/cgi-bin/eventbrowser_st_id?ST_ID=R-HSA-167200
Retrograde transport at the Trans-Golgi-Network	Reactome	R-HSA-6811440	1	49	0.644011689333	0.847291790853	RIC1	57589	http://www.reactome.org/cgi-bin/eventbrowser_st_id?ST_ID=R-HSA-6811440
Beta2 adrenergic receptor signaling pathway	PANTHER	P04378	1	43	0.646596638237	0.848197971409	RYR2	6262	http://www.pantherdb.org/pathway/pathwayDiagram.jsp?catAccession=P04378
Metabotropic glutamate receptor group II pathway	PANTHER	P00040	1	43	0.646596638237	0.848197971409	PRKAR1A	5573	http://www.pantherdb.org/pathway/pathwayDiagram.jsp?catAccession=P00040
Beta1 adrenergic receptor signaling pathway	PANTHER	P04377	1	43	0.646596638237	0.848197971409	RYR2	6262	http://www.pantherdb.org/pathway/pathwayDiagram.jsp?catAccession=P04377
PI-3K cascade:FGFR4	Reactome	R-HSA-5654720	2	106	0.650447279062	0.849019950599	PDPK1|PPP2R5A	5170|5525	http://www.reactome.org/cgi-bin/eventbrowser_st_id?ST_ID=R-HSA-5654720
PI-3K cascade:FGFR3	Reactome	R-HSA-5654710	2	106	0.650447279062	0.849019950599	PDPK1|PPP2R5A	5170|5525	http://www.reactome.org/cgi-bin/eventbrowser_st_id?ST_ID=R-HSA-5654710
PI-3K cascade:FGFR1	Reactome	R-HSA-5654689	2	106	0.650447279062	0.849019950599	PDPK1|PPP2R5A	5170|5525	http://www.reactome.org/cgi-bin/eventbrowser_st_id?ST_ID=R-HSA-5654689
PI-3K cascade:FGFR2	Reactome	R-HSA-5654695	2	106	0.650447279062	0.849019950599	PDPK1|PPP2R5A	5170|5525	http://www.reactome.org/cgi-bin/eventbrowser_st_id?ST_ID=R-HSA-5654695
PI3K events in ERBB4 signaling	Reactome	R-HSA-1250342	2	106	0.650447279062	0.849019950599	PDPK1|PPP2R5A	5170|5525	http://www.reactome.org/cgi-bin/eventbrowser_st_id?ST_ID=R-HSA-1250342
PIP3 activates AKT signaling	Reactome	R-HSA-1257604	2	106	0.650447279062	0.849019950599	PDPK1|PPP2R5A	5170|5525	http://www.reactome.org/cgi-bin/eventbrowser_st_id?ST_ID=R-HSA-1257604
Gastrin-CREB signalling pathway via PKC and MAPK	Reactome	R-HSA-881907	8	421	0.651055872328	0.849279729	JAK2|PSMD1|TRPC7|RGSL1|UBA52|RAF1|PPP2R5A|TACR2	3717|5707|57113|353299|7311|5894|5525|6865	http://www.reactome.org/cgi-bin/eventbrowser_st_id?ST_ID=R-HSA-881907
Nicotinic acetylcholine receptor signaling pathway	PANTHER	P00044	2	93	0.654035630061	0.849281575776	MYH10|MYO10	4628|4651	http://www.pantherdb.org/pathway/pathwayDiagram.jsp?catAccession=P00044
Legionellosis	KEGG PATHWAY	hsa05134	1	55	0.654555523397	0.849281575776	APAF1	317	http://www.genome.jp/kegg-bin/show_pathway?hsa05134/hsa:317%09red
Purine metabolism	KEGG PATHWAY	hsa00230	3	176	0.656307107131	0.850328668407	POLR2B|ADCY6|PDE2A	5431|112|5138	http://www.genome.jp/kegg-bin/show_pathway?hsa00230/hsa:5138%09red/hsa:5431%09red/hsa:112%09red
Regulation of ornithine decarboxylase (ODC)	Reactome	R-HSA-350562	1	51	0.658422979376	0.850328668407	PSMD1	5707	http://www.reactome.org/cgi-bin/eventbrowser_st_id?ST_ID=R-HSA-350562
Formation of HIV elongation complex in the absence of HIV Tat	Reactome	R-HSA-167152	1	51	0.658422979376	0.850328668407	POLR2B	5431	http://www.reactome.org/cgi-bin/eventbrowser_st_id?ST_ID=R-HSA-167152
Regulation of lipolysis in adipocytes	KEGG PATHWAY	hsa04923	1	56	0.661057514153	0.851799701863	ADCY6	112	http://www.genome.jp/kegg-bin/show_pathway?hsa04923/hsa:112%09red
Ionotropic glutamate receptor pathway	PANTHER	P00037	1	45	0.662986004006	0.853171565633	SLC17A6	57084	http://www.pantherdb.org/pathway/pathwayDiagram.jsp?catAccession=P00037
GAB1 signalosome	Reactome	R-HSA-180292	2	109	0.665138722577	0.853717147496	PDPK1|PPP2R5A	5170|5525	http://www.reactome.org/cgi-bin/eventbrowser_st_id?ST_ID=R-HSA-180292
Integration of energy metabolism	Reactome	R-HSA-163685	2	109	0.665138722577	0.853717147496	PRKAR1A|ADCY6	5573|112	http://www.reactome.org/cgi-bin/eventbrowser_st_id?ST_ID=R-HSA-163685
PI3K/AKT activation	Reactome	R-HSA-198203	2	109	0.665138722577	0.853717147496	PDPK1|PPP2R5A	5170|5525	http://www.reactome.org/cgi-bin/eventbrowser_st_id?ST_ID=R-HSA-198203
Staphylococcus aureus infection	KEGG PATHWAY	hsa05150	1	57	0.667437365884	0.855370638025	SELP	6403	http://www.genome.jp/kegg-bin/show_pathway?hsa05150/hsa:6403%09red
NOD-like receptor signaling pathway	KEGG PATHWAY	hsa04621	1	57	0.667437365884	0.855370638025	BIRC2	329	http://www.genome.jp/kegg-bin/show_pathway?hsa04621/hsa:329%09red
Calcium signaling pathway	KEGG PATHWAY	hsa04020	3	180	0.670901410745	0.856291570122	TACR2|RYR2|PLCG2	6865|6262|5336	http://www.genome.jp/kegg-bin/show_pathway?hsa04020/hsa:5336%09red/hsa:6262%09red/hsa:6865%09red
Transcription regulation by bZIP transcription factor	PANTHER	P00055	1	47	0.67862109963	0.863130582335	PRKAR1A	5573	http://www.pantherdb.org/pathway/pathwayDiagram.jsp?catAccession=P00055
Assembly of collagen fibrils and other multimeric structures	Reactome	R-HSA-2022090	1	54	0.678953931017	0.863130582335	COL5A1	1289	http://www.reactome.org/cgi-bin/eventbrowser_st_id?ST_ID=R-HSA-2022090
Intraflagellar transport	Reactome	R-HSA-5620924	1	54	0.678953931017	0.863130582335	DYNC2H1	79659	http://www.reactome.org/cgi-bin/eventbrowser_st_id?ST_ID=R-HSA-5620924
Activated TLR4 signalling	Reactome	R-HSA-166054	2	112	0.679327551943	0.863130582335	BIRC2|UBA52	329|7311	http://www.reactome.org/cgi-bin/eventbrowser_st_id?ST_ID=R-HSA-166054
Signaling by Wnt	Reactome	R-HSA-195721	6	329	0.682337760064	0.864002898748	KMT2D|XIAP|PSMD1|UBA52|TNKS|PPP2R5A	8085|331|5707|7311|8658|5525	http://www.reactome.org/cgi-bin/eventbrowser_st_id?ST_ID=R-HSA-195721
Lysosome	KEGG PATHWAY	hsa04142	2	123	0.683591593492	0.864054054646	GNPTG|GALNS	84572|2588	http://www.genome.jp/kegg-bin/show_pathway?hsa04142/hsa:2588%09red/hsa:84572%09red
GABA receptor activation	Reactome	R-HSA-977443	1	55	0.685519718553	0.864338266414	ADCY6	112	http://www.reactome.org/cgi-bin/eventbrowser_st_id?ST_ID=R-HSA-977443
HIV Infection	Reactome	R-HSA-162906	4	224	0.687069148648	0.865173601938	PSMD1|POLR2B|UBA52|PAK2	5707|5431|7311|5062	http://www.reactome.org/cgi-bin/eventbrowser_st_id?ST_ID=R-HSA-162906
Role of LAT2/NTAL/LAB on calcium mobilization	Reactome	R-HSA-2730905	2	114	0.688511124278	0.865892350003	PDPK1|PPP2R5A	5170|5525	http://www.reactome.org/cgi-bin/eventbrowser_st_id?ST_ID=R-HSA-2730905
Herpes simplex infection	KEGG PATHWAY	hsa05168	3	186	0.691932784569	0.867097344183	JAK2|PPP1CB|POU2F3	3717|5500|25833	http://www.genome.jp/kegg-bin/show_pathway?hsa05168/hsa:25833%09red/hsa:5500%09red/hsa:3717%09red
Ion homeostasis	Reactome	R-HSA-5578775	1	56	0.691951289342	0.867097344183	RYR2	6262	http://www.reactome.org/cgi-bin/eventbrowser_st_id?ST_ID=R-HSA-5578775
Factors involved in megakaryocyte development and platelet production	Reactome	R-HSA-983231	3	171	0.692634666282	0.867588364509	JAK2|PRKAR1A|DOCK11	3717|5573|139818	http://www.reactome.org/cgi-bin/eventbrowser_st_id?ST_ID=R-HSA-983231
Chemokine signaling pathway	KEGG PATHWAY	hsa04062	3	187	0.695337955092	0.868037228118	JAK2|RAF1|ADCY6	3717|5894|112	http://www.genome.jp/kegg-bin/show_pathway?hsa04062/hsa:112%09red/hsa:5894%09red/hsa:3717%09red
Resolution of Sister Chromatid Cohesion	Reactome	R-HSA-2500257	2	116	0.697476963702	0.868370490984	PPP2R5A|SPC24	5525|147841	http://www.reactome.org/cgi-bin/eventbrowser_st_id?ST_ID=R-HSA-2500257
Arachidonic acid metabolism	KEGG PATHWAY	hsa00590	1	62	0.697583199954	0.868370490984	PLA2G4E	123745	http://www.genome.jp/kegg-bin/show_pathway?hsa00590/hsa:123745%09red
Colorectal cancer	KEGG PATHWAY	hsa05210	1	62	0.697583199954	0.868370490984	RAF1	5894	http://www.genome.jp/kegg-bin/show_pathway?hsa05210/hsa:5894%09red
RNA Polymerase II Transcription Elongation	Reactome	R-HSA-75955	1	57	0.69825138576	0.868370490984	POLR2B	5431	http://www.reactome.org/cgi-bin/eventbrowser_st_id?ST_ID=R-HSA-75955
Formation of RNA Pol II elongation complex	Reactome	R-HSA-112382	1	57	0.69825138576	0.868370490984	POLR2B	5431	http://www.reactome.org/cgi-bin/eventbrowser_st_id?ST_ID=R-HSA-112382
Ion transport by P-type ATPases	Reactome	R-HSA-936837	1	57	0.69825138576	0.868370490984	ATP11C	286410	http://www.reactome.org/cgi-bin/eventbrowser_st_id?ST_ID=R-HSA-936837
Major pathway of rRNA processing in the nucleolus and cytosol	Reactome	R-HSA-6791226	3	173	0.6999740359	0.868828955245	EXOSC6|NOP58|UBA52	118460|51602|7311	http://www.reactome.org/cgi-bin/eventbrowser_st_id?ST_ID=R-HSA-6791226
Toll receptor signaling pathway	PANTHER	P00054	1	50	0.700734408085	0.868837522655	TLR7	51284	http://www.pantherdb.org/pathway/pathwayDiagram.jsp?catAccession=P00054
Synaptic vesicle cycle	KEGG PATHWAY	hsa04721	1	63	0.70327683187	0.870923085757	SLC17A6	57084	http://www.genome.jp/kegg-bin/show_pathway?hsa04721/hsa:57084%09red
Regulation of actin dynamics for phagocytic cup formation	Reactome	R-HSA-2029482	1	58	0.704422694173	0.871120385156	MYO10	4651	http://www.reactome.org/cgi-bin/eventbrowser_st_id?ST_ID=R-HSA-2029482
Longevity regulating pathway - multiple species	KEGG PATHWAY	hsa04213	1	64	0.708863481255	0.874422354271	ADCY6	112	http://www.genome.jp/kegg-bin/show_pathway?hsa04213/hsa:112%09red
Cadherin signaling pathway	PANTHER	P00012	3	153	0.710035427833	0.874967054119	PCDHB2|PCDHA1|CDH15	56133|56147|1013	http://www.pantherdb.org/pathway/pathwayDiagram.jsp?catAccession=P00012
MHC class II antigen presentation	Reactome	R-HSA-2132295	2	119	0.710523147886	0.875194382534	DYNC1I2|DYNC2H1	1781|79659	http://www.reactome.org/cgi-bin/eventbrowser_st_id?ST_ID=R-HSA-2132295
mRNA Splicing - Major Pathway	Reactome	R-HSA-72163	3	177	0.714250712106	0.877233102578	CWC22|POLR2B|SF3B3	57703|5431|23450	http://www.reactome.org/cgi-bin/eventbrowser_st_id?ST_ID=R-HSA-72163
MAP kinase activation in TLR cascade	Reactome	R-HSA-450294	1	60	0.716389419258	0.8784466775	UBA52	7311	http://www.reactome.org/cgi-bin/eventbrowser_st_id?ST_ID=R-HSA-450294
rRNA modification in the nucleus and cytosol	Reactome	R-HSA-6790901	1	60	0.716389419258	0.8784466775	NOP58	51602	http://www.reactome.org/cgi-bin/eventbrowser_st_id?ST_ID=R-HSA-6790901
PI Metabolism	Reactome	R-HSA-1483255	1	60	0.716389419258	0.8784466775	PIK3C2B	5287	http://www.reactome.org/cgi-bin/eventbrowser_st_id?ST_ID=R-HSA-1483255
Osteoclast differentiation	KEGG PATHWAY	hsa04380	2	132	0.719831441782	0.880444041692	IL1A|PLCG2	3552|5336	http://www.genome.jp/kegg-bin/show_pathway?hsa04380/hsa:5336%09red/hsa:3552%09red
Cell-cell junction organization	Reactome	R-HSA-421270	1	61	0.7221899388	0.880444041692	CDH15	1013	http://www.reactome.org/cgi-bin/eventbrowser_st_id?ST_ID=R-HSA-421270
Activation of HOX genes during differentiation	Reactome	R-HSA-5619507	2	122	0.723094561135	0.880612077535	KMT2D|POLR2B	8085|5431	http://www.reactome.org/cgi-bin/eventbrowser_st_id?ST_ID=R-HSA-5619507
Oxidative Stress Induced Senescence	Reactome	R-HSA-2559580	2	122	0.723094561135	0.880612077535	UBA52|CDKN2A	7311|1029	http://www.reactome.org/cgi-bin/eventbrowser_st_id?ST_ID=R-HSA-2559580
Activation of anterior HOX genes in hindbrain development during early embryogenesis	Reactome	R-HSA-5617472	2	122	0.723094561135	0.880612077535	KMT2D|POLR2B	8085|5431	http://www.reactome.org/cgi-bin/eventbrowser_st_id?ST_ID=R-HSA-5617472
Amphetamine addiction	KEGG PATHWAY	hsa05031	1	67	0.725001409207	0.881665986243	PPP1CB	5500	http://www.genome.jp/kegg-bin/show_pathway?hsa05031/hsa:5500%09red
Central carbon metabolism in cancer	KEGG PATHWAY	hsa05230	1	67	0.725001409207	0.881665986243	RAF1	5894	http://www.genome.jp/kegg-bin/show_pathway?hsa05230/hsa:5894%09red
FoxO signaling pathway	KEGG PATHWAY	hsa04068	2	134	0.727394220148	0.882583568509	PDPK1|RAF1	5170|5894	http://www.genome.jp/kegg-bin/show_pathway?hsa04068/hsa:5894%09red/hsa:5170%09red
Oxytocin receptor mediated signaling pathway	PANTHER	P04391	1	54	0.727887473721	0.8830012629	PLCG2	5336	http://www.pantherdb.org/pathway/pathwayDiagram.jsp?catAccession=P04391
HTLV-I infection	KEGG PATHWAY	hsa05166	4	259	0.730441946399	0.883855846167	XIAP|CDKN2A|MYBL1|ADCY6	331|1029|4603|112	http://www.genome.jp/kegg-bin/show_pathway?hsa05166/hsa:112%09red/hsa:331%09red/hsa:4603%09red/hsa:1029%09red
Natural killer cell mediated cytotoxicity	KEGG PATHWAY	hsa04650	2	135	0.731110411335	0.884185946334	RAF1|PLCG2	5894|5336	http://www.genome.jp/kegg-bin/show_pathway?hsa04650/hsa:5336%09red/hsa:5894%09red
Mitotic Prometaphase	Reactome	R-HSA-68877	2	124	0.731216622408	0.884185946334	PPP2R5A|SPC24	5525|147841	http://www.reactome.org/cgi-bin/eventbrowser_st_id?ST_ID=R-HSA-68877
Deubiquitination	Reactome	R-HSA-5688426	5	294	0.732814429932	0.885762434401	BIRC2|TNKS|PSMD1|UBA52|CCNA1	329|8658|5707|7311|8900	http://www.reactome.org/cgi-bin/eventbrowser_st_id?ST_ID=R-HSA-5688426
Cytochrome P450 - arranged by substrate type	Reactome	R-HSA-211897	1	63	0.733437660636	0.885925718901	CYP27B1	1594	http://www.reactome.org/cgi-bin/eventbrowser_st_id?ST_ID=R-HSA-211897
Synthesis of substrates in N-glycan biosythesis	Reactome	R-HSA-446219	1	63	0.733437660636	0.885925718901	PMM2	5373	http://www.reactome.org/cgi-bin/eventbrowser_st_id?ST_ID=R-HSA-446219
rRNA processing in the nucleus and cytosol	Reactome	R-HSA-8868773	3	184	0.737960132164	0.887266488769	EXOSC6|NOP58|UBA52	118460|51602|7311	http://www.reactome.org/cgi-bin/eventbrowser_st_id?ST_ID=R-HSA-8868773
Signaling by PTK6	Reactome	R-HSA-8848021	1	64	0.73888965948	0.887266488769	UBA52	7311	http://www.reactome.org/cgi-bin/eventbrowser_st_id?ST_ID=R-HSA-8848021
PKMTs methylate histone lysines	Reactome	R-HSA-3214841	1	64	0.73888965948	0.887266488769	KMT2D	8085	http://www.reactome.org/cgi-bin/eventbrowser_st_id?ST_ID=R-HSA-3214841
Collagen degradation	Reactome	R-HSA-1442490	1	64	0.73888965948	0.887266488769	COL5A1	1289	http://www.reactome.org/cgi-bin/eventbrowser_st_id?ST_ID=R-HSA-1442490
Thyrotropin-releasing hormone receptor signaling pathway	PANTHER	P04394	1	56	0.740532710879	0.888451137796	PLCG2	5336	http://www.pantherdb.org/pathway/pathwayDiagram.jsp?catAccession=P04394
mRNA Splicing	Reactome	R-HSA-72172	3	185	0.741216515167	0.888451137796	CWC22|POLR2B|SF3B3	57703|5431|23450	http://www.reactome.org/cgi-bin/eventbrowser_st_id?ST_ID=R-HSA-72172
Bile secretion	KEGG PATHWAY	hsa04976	1	71	0.745138393398	0.890364596751	ADCY6	112	http://www.genome.jp/kegg-bin/show_pathway?hsa04976/hsa:112%09red
Thyroid hormone synthesis	KEGG PATHWAY	hsa04918	1	71	0.745138393398	0.890364596751	ADCY6	112	http://www.genome.jp/kegg-bin/show_pathway?hsa04918/hsa:112%09red
Tight junction	KEGG PATHWAY	hsa04530	2	139	0.745547543861	0.890364596751	MYH10|PPP2R2B	4628|5521	http://www.genome.jp/kegg-bin/show_pathway?hsa04530/hsa:5521%09red/hsa:4628%09red
Cytokine-cytokine receptor interaction	KEGG PATHWAY	hsa04060	4	265	0.746364017551	0.890364596751	IL1A|EDAR|IL23R|IL6ST	3552|10913|149233|3572	http://www.genome.jp/kegg-bin/show_pathway?hsa04060/hsa:3572%09red/hsa:10913%09red/hsa:149233%09red/hsa:3552%09red
Alzheimer disease-presenilin pathway	PANTHER	P00004	2	112	0.74952776271	0.891767921572	TRPC7|LRP1B	57113|53353	http://www.pantherdb.org/pathway/pathwayDiagram.jsp?catAccession=P00004
Cytokine Signaling in Immune system	Reactome	R-HSA-1280215	11	624	0.750008691565	0.891767921572	IL1RN|JAK2|IL1A|IL23R|PSMD1|UBA52|IL6ST|RAF1|EDAR|BIRC2|PPP2R5A	3557|3717|3552|149233|5707|7311|3572|5894|10913|329|5525	http://www.reactome.org/cgi-bin/eventbrowser_st_id?ST_ID=R-HSA-1280215
RHO GTPases Activate Formins	Reactome	R-HSA-5663220	2	129	0.75063826509	0.891767921572	PPP2R5A|SPC24	5525|147841	http://www.reactome.org/cgi-bin/eventbrowser_st_id?ST_ID=R-HSA-5663220
Viral carcinogenesis	KEGG PATHWAY	hsa05203	3	205	0.751824533042	0.892490421235	CDKN2A|CCNA1|IL6ST	1029|8900|3572	http://www.genome.jp/kegg-bin/show_pathway?hsa05203/hsa:3572%09red/hsa:8900%09red/hsa:1029%09red
G alpha (q) signalling events	Reactome	R-HSA-416476	3	189	0.753920553097	0.893309679809	TRPC7|TACR2|RGSL1	57113|6865|353299	http://www.reactome.org/cgi-bin/eventbrowser_st_id?ST_ID=R-HSA-416476
Macroautophagy	Reactome	R-HSA-1632852	1	67	0.754585968846	0.893309679809	ATG16L1	55054	http://www.reactome.org/cgi-bin/eventbrowser_st_id?ST_ID=R-HSA-1632852
Diseases associated with O-glycosylation of proteins	Reactome	R-HSA-3906995	1	67	0.754585968846	0.893309679809	ADAMTS18	170692	http://www.reactome.org/cgi-bin/eventbrowser_st_id?ST_ID=R-HSA-3906995
Influenza Viral RNA Transcription and Replication	Reactome	R-HSA-168273	2	131	0.758061972821	0.894010906217	POLR2B|UBA52	5431|7311	http://www.reactome.org/cgi-bin/eventbrowser_st_id?ST_ID=R-HSA-168273
Gastric acid secretion	KEGG PATHWAY	hsa04971	1	74	0.759269258144	0.89402638901	ADCY6	112	http://www.genome.jp/kegg-bin/show_pathway?hsa04971/hsa:112%09red
TP53 Regulates Transcription of DNA Repair Genes	Reactome	R-HSA-6796648	1	68	0.759605614017	0.89402638901	POLR2B	5431	http://www.reactome.org/cgi-bin/eventbrowser_st_id?ST_ID=R-HSA-6796648
ISG15 antiviral mechanism	Reactome	R-HSA-1169408	1	68	0.759605614017	0.89402638901	UBA52	7311	http://www.reactome.org/cgi-bin/eventbrowser_st_id?ST_ID=R-HSA-1169408
Antiviral mechanism by IFN-stimulated genes	Reactome	R-HSA-1169410	1	68	0.759605614017	0.89402638901	UBA52	7311	http://www.reactome.org/cgi-bin/eventbrowser_st_id?ST_ID=R-HSA-1169410
Pertussis	KEGG PATHWAY	hsa05133	1	75	0.763803585716	0.898035498995	IL1A	3552	http://www.genome.jp/kegg-bin/show_pathway?hsa05133/hsa:3552%09red
Cell-Cell communication	Reactome	R-HSA-1500931	2	133	0.765293536354	0.898522710325	ARHGEF6|CDH15	9459|1013	http://www.reactome.org/cgi-bin/eventbrowser_st_id?ST_ID=R-HSA-1500931
Antigen processing: Ubiquitination & Proteasome degradation	Reactome	R-HSA-983168	5	307	0.765584478595	0.898522710325	WWP1|DTX3L|PSMD1|UBA52|FBXL20	11059|151636|5707|7311|84961	http://www.reactome.org/cgi-bin/eventbrowser_st_id?ST_ID=R-HSA-983168
Late Phase of HIV Life Cycle	Reactome	R-HSA-162599	2	134	0.768838320593	0.899040108259	POLR2B|UBA52	5431|7311	http://www.reactome.org/cgi-bin/eventbrowser_st_id?ST_ID=R-HSA-162599
rRNA processing	Reactome	R-HSA-72312	3	194	0.769088330376	0.899040108259	EXOSC6|NOP58|UBA52	118460|51602|7311	http://www.reactome.org/cgi-bin/eventbrowser_st_id?ST_ID=R-HSA-72312
Cell adhesion molecules (CAMs)	KEGG PATHWAY	hsa04514	2	146	0.769214389262	0.899040108259	SELP|CDH15	6403|1013	http://www.genome.jp/kegg-bin/show_pathway?hsa04514/hsa:1013%09red/hsa:6403%09red
SUMOylation of DNA damage response and repair proteins	Reactome	R-HSA-3108214	1	70	0.769339130799	0.899040108259	BLM	641	http://www.reactome.org/cgi-bin/eventbrowser_st_id?ST_ID=R-HSA-3108214
PI5P, PP2A and IER3 Regulate PI3K/AKT Signaling	Reactome	R-HSA-6811558	1	70	0.769339130799	0.899040108259	PPP2R5A	5525	http://www.reactome.org/cgi-bin/eventbrowser_st_id?ST_ID=R-HSA-6811558
Degradation of the extracellular matrix	Reactome	R-HSA-1474228	2	135	0.772336342062	0.901434815192	ADAMTS18|COL5A1	170692|1289	http://www.reactome.org/cgi-bin/eventbrowser_st_id?ST_ID=R-HSA-1474228
5HT2 type receptor mediated signaling pathway	PANTHER	P04374	1	62	0.775075062846	0.902730900634	PLCG2	5336	http://www.pantherdb.org/pathway/pathwayDiagram.jsp?catAccession=P04374
Diseases of glycosylation	Reactome	R-HSA-3781865	2	136	0.775788030336	0.90338374293	ADAMTS18|PMM2	170692|5373	http://www.reactome.org/cgi-bin/eventbrowser_st_id?ST_ID=R-HSA-3781865
PI3K Cascade	Reactome	R-HSA-109704	1	72	0.778678716942	0.904940119016	PDPK1	5170	http://www.reactome.org/cgi-bin/eventbrowser_st_id?ST_ID=R-HSA-109704
Class I MHC mediated antigen processing & presentation	Reactome	R-HSA-983169	6	369	0.77947031252	0.904940119016	MRC2|FBXL20|PSMD1|UBA52|WWP1|DTX3L	9902|84961|5707|7311|11059|151636	http://www.reactome.org/cgi-bin/eventbrowser_st_id?ST_ID=R-HSA-983169
M Phase	Reactome	R-HSA-68886	5	313	0.779643101235	0.904940119016	MCPH1|PSMD1|UBA52|PPP2R5A|SPC24	79648|5707|7311|5525|147841	http://www.reactome.org/cgi-bin/eventbrowser_st_id?ST_ID=R-HSA-68886
Condensation of Prophase Chromosomes	Reactome	R-HSA-2299718	1	73	0.783205791445	0.906231953553	MCPH1	79648	http://www.reactome.org/cgi-bin/eventbrowser_st_id?ST_ID=R-HSA-2299718
Influenza Life Cycle	Reactome	R-HSA-168255	2	139	0.785869419927	0.907767809049	POLR2B|UBA52	5431|7311	http://www.reactome.org/cgi-bin/eventbrowser_st_id?ST_ID=R-HSA-168255
PI3K/AKT Signaling in Cancer	Reactome	R-HSA-2219528	1	74	0.787640308255	0.907767809049	PDPK1	5170	http://www.reactome.org/cgi-bin/eventbrowser_st_id?ST_ID=R-HSA-2219528
Metabotropic glutamate receptor group III pathway	PANTHER	P00039	1	65	0.790594303837	0.909367594049	PRKAR1A	5573	http://www.pantherdb.org/pathway/pathwayDiagram.jsp?catAccession=P00039
Transcription of the HIV genome	Reactome	R-HSA-167172	1	75	0.791984158879	0.9100552685	POLR2B	5431	http://www.reactome.org/cgi-bin/eventbrowser_st_id?ST_ID=R-HSA-167172
Cardiac conduction	Reactome	R-HSA-5576891	2	141	0.792366633419	0.9100552685	RYR2|CACNA2D1	6262|781	http://www.reactome.org/cgi-bin/eventbrowser_st_id?ST_ID=R-HSA-5576891
ECM-receptor interaction	KEGG PATHWAY	hsa04512	1	82	0.79324469768	0.9100552685	LAMA1	284217	http://www.genome.jp/kegg-bin/show_pathway?hsa04512/hsa:284217%09red
mTOR signaling pathway	KEGG PATHWAY	hsa04150	2	154	0.793895521108	0.910337627339	PDPK1|RAF1	5170|5894	http://www.genome.jp/kegg-bin/show_pathway?hsa04150/hsa:5894%09red/hsa:5170%09red
G alpha (s) signalling events	Reactome	R-HSA-418555	2	142	0.795549436982	0.911047397125	ADCY6|PDE2A	112|5138	http://www.reactome.org/cgi-bin/eventbrowser_st_id?ST_ID=R-HSA-418555
Recruitment and ATM-mediated phosphorylation of repair and signaling proteins at DNA double strand breaks	Reactome	R-HSA-5693565	1	76	0.796239196185	0.911047397125	UBA52	7311	http://www.reactome.org/cgi-bin/eventbrowser_st_id?ST_ID=R-HSA-5693565
Muscle contraction	Reactome	R-HSA-397014	3	204	0.797128038153	0.911047397125	TTN|RYR2|CACNA2D1	7273|6262|781	http://www.reactome.org/cgi-bin/eventbrowser_st_id?ST_ID=R-HSA-397014
Metabolism of lipids and lipoproteins	Reactome	R-HSA-556833	12	707	0.797972269085	0.91166062591	ACSF2|PLA2G4E|ABCA1|MED30|SMPD4|SLC25A20|PIK3C2B|APOC2|ACSL4|ACSL1|TIAM2|PPP1CB	80221|123745|19|90390|55627|788|5287|344|2182|2180|26230|5500	http://www.reactome.org/cgi-bin/eventbrowser_st_id?ST_ID=R-HSA-556833
RMTs methylate histone arginines	Reactome	R-HSA-3214858	1	77	0.800407235194	0.912331847616	JAK2	3717	http://www.reactome.org/cgi-bin/eventbrowser_st_id?ST_ID=R-HSA-3214858
DNA Double Strand Break Response	Reactome	R-HSA-5693606	1	77	0.800407235194	0.912331847616	UBA52	7311	http://www.reactome.org/cgi-bin/eventbrowser_st_id?ST_ID=R-HSA-5693606
Negative regulation of the PI3K/AKT network	Reactome	R-HSA-199418	1	77	0.800407235194	0.912331847616	PPP2R5A	5525	http://www.reactome.org/cgi-bin/eventbrowser_st_id?ST_ID=R-HSA-199418
TGF-beta signaling pathway	KEGG PATHWAY	hsa04350	1	84	0.800962566026	0.912789262744	NBL1	4681	http://www.genome.jp/kegg-bin/show_pathway?hsa04350/hsa:4681%09red
Biosynthesis of the N-glycan precursor (dolichol lipid-linked oligosaccharide, LLO) and transfer to a nascent protein	Reactome	R-HSA-446193	1	78	0.804490053851	0.914772619277	PMM2	5373	http://www.reactome.org/cgi-bin/eventbrowser_st_id?ST_ID=R-HSA-446193
Transcriptional regulation of white adipocyte differentiation	Reactome	R-HSA-381340	1	78	0.804490053851	0.914772619277	MED30	90390	http://www.reactome.org/cgi-bin/eventbrowser_st_id?ST_ID=R-HSA-381340
Beta-catenin independent WNT signaling	Reactome	R-HSA-3858494	2	145	0.804839895306	0.914772619277	PSMD1|UBA52	5707|7311	http://www.reactome.org/cgi-bin/eventbrowser_st_id?ST_ID=R-HSA-3858494
HIV Life Cycle	Reactome	R-HSA-162587	2	145	0.804839895306	0.914772619277	POLR2B|UBA52	5431|7311	http://www.reactome.org/cgi-bin/eventbrowser_st_id?ST_ID=R-HSA-162587
Transmission across Chemical Synapses	Reactome	R-HSA-112315	3	208	0.807518920026	0.916033139371	PDPK1|RAF1|ADCY6	5170|5894|112	http://www.reactome.org/cgi-bin/eventbrowser_st_id?ST_ID=R-HSA-112315
RNA Polymerase II Pre-transcription Events	Reactome	R-HSA-674695	1	79	0.808489393784	0.916659523476	POLR2B	5431	http://www.reactome.org/cgi-bin/eventbrowser_st_id?ST_ID=R-HSA-674695
Glucose metabolism	Reactome	R-HSA-70326	1	79	0.808489393784	0.916659523476	UBA52	7311	http://www.reactome.org/cgi-bin/eventbrowser_st_id?ST_ID=R-HSA-70326
DNA Damage/Telomere Stress Induced Senescence	Reactome	R-HSA-2559586	1	80	0.812406961043	0.918939425681	CCNA1	8900	http://www.reactome.org/cgi-bin/eventbrowser_st_id?ST_ID=R-HSA-2559586
GABAergic synapse	KEGG PATHWAY	hsa04727	1	88	0.815546382157	0.920173522471	ADCY6	112	http://www.genome.jp/kegg-bin/show_pathway?hsa04727/hsa:112%09red
Hematopoietic cell lineage	KEGG PATHWAY	hsa04640	1	88	0.815546382157	0.920173522471	IL1A	3552	http://www.genome.jp/kegg-bin/show_pathway?hsa04640/hsa:3552%09red
ER to Golgi Anterograde Transport	Reactome	R-HSA-199977	2	149	0.816641661686	0.920578651943	DYNC1I2|DYNC2H1	1781|79659	http://www.reactome.org/cgi-bin/eventbrowser_st_id?ST_ID=R-HSA-199977
Influenza Infection	Reactome	R-HSA-168254	2	150	0.819490468078	0.921681504688	POLR2B|UBA52	5431|7311	http://www.reactome.org/cgi-bin/eventbrowser_st_id?ST_ID=R-HSA-168254
Toll Like Receptor 5 (TLR5) Cascade	Reactome	R-HSA-168176	1	82	0.820003428201	0.921681504688	UBA52	7311	http://www.reactome.org/cgi-bin/eventbrowser_st_id?ST_ID=R-HSA-168176
TP53 Regulates Metabolic Genes	Reactome	R-HSA-5628897	1	82	0.820003428201	0.921681504688	LRPPRC	10128	http://www.reactome.org/cgi-bin/eventbrowser_st_id?ST_ID=R-HSA-5628897
Toll Like Receptor 10 (TLR10) Cascade	Reactome	R-HSA-168142	1	82	0.820003428201	0.921681504688	UBA52	7311	http://www.reactome.org/cgi-bin/eventbrowser_st_id?ST_ID=R-HSA-168142
MyD88 cascade initiated on plasma membrane	Reactome	R-HSA-975871	1	82	0.820003428201	0.921681504688	UBA52	7311	http://www.reactome.org/cgi-bin/eventbrowser_st_id?ST_ID=R-HSA-975871
Telomere Maintenance	Reactome	R-HSA-157579	1	82	0.820003428201	0.921681504688	RFC1	5981	http://www.reactome.org/cgi-bin/eventbrowser_st_id?ST_ID=R-HSA-157579
Rheumatoid arthritis	KEGG PATHWAY	hsa05323	1	91	0.825779939424	0.923854563165	IL1A	3552	http://www.genome.jp/kegg-bin/show_pathway?hsa05323/hsa:3552%09red
Integrin cell surface interactions	Reactome	R-HSA-216083	1	85	0.830825518906	0.926342137576	COL5A1	1289	http://www.reactome.org/cgi-bin/eventbrowser_st_id?ST_ID=R-HSA-216083
Metabolism of polyamines	Reactome	R-HSA-351202	1	85	0.830825518906	0.926342137576	PSMD1	5707	http://www.reactome.org/cgi-bin/eventbrowser_st_id?ST_ID=R-HSA-351202
Mitochondrial translation termination	Reactome	R-HSA-5419276	1	85	0.830825518906	0.926342137576	GFM2	84340	http://www.reactome.org/cgi-bin/eventbrowser_st_id?ST_ID=R-HSA-5419276
Adaptive Immune System	Reactome	R-HSA-1280218	13	787	0.832877548872	0.927227569908	PDPK1|MRC2|DYNC2H1|FBXL20|DYNC1I2|PSMD1|UBA52|RAF1|PPP2R5A|PAK2|PLCG2|WWP1|DTX3L	5170|9902|79659|84961|1781|5707|7311|5894|5525|5062|5336|11059|151636	http://www.reactome.org/cgi-bin/eventbrowser_st_id?ST_ID=R-HSA-1280218
Wnt signaling pathway	PANTHER	P00057	5	294	0.834066488359	0.927238847975	PCDHB2|SRCAP|PCDHA1|PPP2R5A|CDH15	56133|10847|56147|5525|1013	http://www.pantherdb.org/pathway/pathwayDiagram.jsp?catAccession=P00057
Longevity regulating pathway	KEGG PATHWAY	hsa04211	1	94	0.835446816054	0.927238847975	ADCY6	112	http://www.genome.jp/kegg-bin/show_pathway?hsa04211/hsa:112%09red
Meiotic recombination	Reactome	R-HSA-912446	1	87	0.837676462928	0.927790351636	BLM	641	http://www.reactome.org/cgi-bin/eventbrowser_st_id?ST_ID=R-HSA-912446
Glycerophospholipid metabolism	KEGG PATHWAY	hsa00564	1	95	0.838548643258	0.927790351636	PLA2G4E	123745	http://www.genome.jp/kegg-bin/show_pathway?hsa00564/hsa:123745%09red
Viral mRNA Translation	Reactome	R-HSA-192823	1	90	0.847436440969	0.930801087496	UBA52	7311	http://www.reactome.org/cgi-bin/eventbrowser_st_id?ST_ID=R-HSA-192823
Peptide chain elongation	Reactome	R-HSA-156902	1	90	0.847436440969	0.930801087496	UBA52	7311	http://www.reactome.org/cgi-bin/eventbrowser_st_id?ST_ID=R-HSA-156902
Formation of the beta-catenin:TCF transactivating complex	Reactome	R-HSA-201722	1	90	0.847436440969	0.930801087496	KMT2D	8085	http://www.reactome.org/cgi-bin/eventbrowser_st_id?ST_ID=R-HSA-201722
Mitochondrial translation	Reactome	R-HSA-5368287	1	91	0.850557631502	0.932372276042	GFM2	84340	http://www.reactome.org/cgi-bin/eventbrowser_st_id?ST_ID=R-HSA-5368287
Interferon gamma signaling	Reactome	R-HSA-877300	1	91	0.850557631502	0.932372276042	JAK2	3717	http://www.reactome.org/cgi-bin/eventbrowser_st_id?ST_ID=R-HSA-877300
Extracellular matrix organization	Reactome	R-HSA-1474244	4	290	0.852764204862	0.933306729336	ADAMTS18|LAMA1|COL5A1|COL21A1	170692|284217|1289|81578	http://www.reactome.org/cgi-bin/eventbrowser_st_id?ST_ID=R-HSA-1474244
Amoebiasis	KEGG PATHWAY	hsa05146	1	100	0.85320407937	0.933306729336	LAMA1	284217	http://www.genome.jp/kegg-bin/show_pathway?hsa05146/hsa:284217%09red
Toll Like Receptor TLR6:TLR2 Cascade	Reactome	R-HSA-168188	1	92	0.853614997132	0.933306729336	UBA52	7311	http://www.reactome.org/cgi-bin/eventbrowser_st_id?ST_ID=R-HSA-168188
MyD88:Mal cascade initiated on plasma membrane	Reactome	R-HSA-166058	1	92	0.853614997132	0.933306729336	UBA52	7311	http://www.reactome.org/cgi-bin/eventbrowser_st_id?ST_ID=R-HSA-166058
Metabolism of nucleotides	Reactome	R-HSA-15869	1	92	0.853614997132	0.933306729336	CTPS1	1503	http://www.reactome.org/cgi-bin/eventbrowser_st_id?ST_ID=R-HSA-15869
Phase 1 - Functionalization of compounds	Reactome	R-HSA-211945	1	92	0.853614997132	0.933306729336	CYP27B1	1594	http://www.reactome.org/cgi-bin/eventbrowser_st_id?ST_ID=R-HSA-211945
Alcoholism	KEGG PATHWAY	hsa05034	2	179	0.856606830801	0.935200796998	RAF1|PPP1CB	5894|5500	http://www.genome.jp/kegg-bin/show_pathway?hsa05034/hsa:5894%09red/hsa:5500%09red
Selenocysteine synthesis	Reactome	R-HSA-2408557	1	93	0.856609842407	0.935200796998	UBA52	7311	http://www.reactome.org/cgi-bin/eventbrowser_st_id?ST_ID=R-HSA-2408557
Processing of Capped Intron-Containing Pre-mRNA	Reactome	R-HSA-72203	3	231	0.858882567825	0.936646686958	CWC22|POLR2B|SF3B3	57703|5431|23450	http://www.reactome.org/cgi-bin/eventbrowser_st_id?ST_ID=R-HSA-72203
Eukaryotic Translation Elongation	Reactome	R-HSA-156842	1	94	0.859543445224	0.936850185102	UBA52	7311	http://www.reactome.org/cgi-bin/eventbrowser_st_id?ST_ID=R-HSA-156842
Eukaryotic Translation Termination	Reactome	R-HSA-72764	1	94	0.859543445224	0.936850185102	UBA52	7311	http://www.reactome.org/cgi-bin/eventbrowser_st_id?ST_ID=R-HSA-72764
HIF-1 signaling pathway	KEGG PATHWAY	hsa04066	1	103	0.861352017883	0.937740880675	PLCG2	5336	http://www.genome.jp/kegg-bin/show_pathway?hsa04066/hsa:5336%09red
G2/M DNA damage checkpoint	Reactome	R-HSA-69473	1	95	0.862417057373	0.937912182417	BLM	641	http://www.reactome.org/cgi-bin/eventbrowser_st_id?ST_ID=R-HSA-69473
Toll Like Receptor 2 (TLR2) Cascade	Reactome	R-HSA-181438	1	95	0.862417057373	0.937912182417	UBA52	7311	http://www.reactome.org/cgi-bin/eventbrowser_st_id?ST_ID=R-HSA-181438
Toll Like Receptor TLR1:TLR2 Cascade	Reactome	R-HSA-168179	1	95	0.862417057373	0.937912182417	UBA52	7311	http://www.reactome.org/cgi-bin/eventbrowser_st_id?ST_ID=R-HSA-168179
Chagas disease (American trypanosomiasis)	KEGG PATHWAY	hsa05142	1	104	0.863966426305	0.938196888744	PPP2R2B	5521	http://www.genome.jp/kegg-bin/show_pathway?hsa05142/hsa:5521%09red
Phospholipid metabolism	Reactome	R-HSA-1483257	2	168	0.864382159932	0.938196888744	PLA2G4E|PIK3C2B	123745|5287	http://www.reactome.org/cgi-bin/eventbrowser_st_id?ST_ID=R-HSA-1483257
Nonsense Mediated Decay (NMD) independent of the Exon Junction Complex (EJC)	Reactome	R-HSA-975956	1	96	0.865231905067	0.938905744264	UBA52	7311	http://www.reactome.org/cgi-bin/eventbrowser_st_id?ST_ID=R-HSA-975956
Respiratory electron transport	Reactome	R-HSA-611105	1	97	0.867989189469	0.940139561741	LRPPRC	10128	http://www.reactome.org/cgi-bin/eventbrowser_st_id?ST_ID=R-HSA-611105
Asparagine N-linked glycosylation	Reactome	R-HSA-446203	4	299	0.868269353863	0.940139561741	DYNC1I2|UBA52|DYNC2H1|PMM2	1781|7311|79659|5373	http://www.reactome.org/cgi-bin/eventbrowser_st_id?ST_ID=R-HSA-446203
Toll-like receptor signaling pathway	KEGG PATHWAY	hsa04620	1	106	0.86904856443	0.940464169616	TLR7	51284	http://www.genome.jp/kegg-bin/show_pathway?hsa04620/hsa:51284%09red
Visual phototransduction	Reactome	R-HSA-2187338	1	98	0.8706900872	0.941724668141	APOC2	344	http://www.reactome.org/cgi-bin/eventbrowser_st_id?ST_ID=R-HSA-2187338
Immune System	Reactome	R-HSA-168256	27	1583	0.874476909642	0.944607058451	JAK2|PDPK1|DYNC2H1|DYNC1I2|ADCY6|MYO10|PPP2R5A|PLCG2|WWP1|DTX3L|IL1RN|IL1A|PSMD1|IL6ST|EDAR|CRP|BIRC2|TLR7|PAK2|RAF1|MRC2|IL23R|FBXL20|NLRP4|UBA52|PRKAR1A|NLRC5	3717|5170|79659|1781|112|4651|5525|5336|11059|151636|3557|3552|5707|3572|10913|1401|329|51284|5062|5894|9902|149233|84961|147945|7311|5573|84166	http://www.reactome.org/cgi-bin/eventbrowser_st_id?ST_ID=R-HSA-168256
Transport of inorganic cations/anions and amino acids/oligopeptides	Reactome	R-HSA-425393	1	100	0.875927309426	0.945663187404	SLC17A6	57084	http://www.reactome.org/cgi-bin/eventbrowser_st_id?ST_ID=R-HSA-425393
TNF signaling pathway	KEGG PATHWAY	hsa04668	1	110	0.878651400675	0.946223697563	BIRC2	329	http://www.genome.jp/kegg-bin/show_pathway?hsa04668/hsa:329%09red
Transcriptional regulation by small RNAs	Reactome	R-HSA-5578749	1	102	0.880952512689	0.947291705715	POLR2B	5431	http://www.reactome.org/cgi-bin/eventbrowser_st_id?ST_ID=R-HSA-5578749
Formation of a pool of free 40S subunits	Reactome	R-HSA-72689	1	102	0.880952512689	0.947291705715	UBA52	7311	http://www.reactome.org/cgi-bin/eventbrowser_st_id?ST_ID=R-HSA-72689
Cell surface interactions at the vascular wall	Reactome	R-HSA-202733	1	102	0.880952512689	0.947291705715	SELP	6403	http://www.reactome.org/cgi-bin/eventbrowser_st_id?ST_ID=R-HSA-202733
Heterotrimeric G-protein signaling pathway-Gi alpha and Gs alpha mediated pathway	PANTHER	P00026	2	154	0.883837736123	0.948349745317	PRKAR1A|ADCY6	5573|112	http://www.pantherdb.org/pathway/pathwayDiagram.jsp?catAccession=P00026
Transport to the Golgi and subsequent modification	Reactome	R-HSA-948021	2	180	0.888356933324	0.951115671452	DYNC1I2|DYNC2H1	1781|79659	http://www.reactome.org/cgi-bin/eventbrowser_st_id?ST_ID=R-HSA-948021
Leukocyte transendothelial migration	KEGG PATHWAY	hsa04670	1	118	0.895799804058	0.954780480177	PLCG2	5336	http://www.genome.jp/kegg-bin/show_pathway?hsa04670/hsa:5336%09red
O-linked glycosylation	Reactome	R-HSA-5173105	1	109	0.896991845372	0.95549168198	ADAMTS18	170692	http://www.reactome.org/cgi-bin/eventbrowser_st_id?ST_ID=R-HSA-5173105
Glycerophospholipid biosynthesis	Reactome	R-HSA-1483206	1	109	0.896991845372	0.95549168198	PLA2G4E	123745	http://www.reactome.org/cgi-bin/eventbrowser_st_id?ST_ID=R-HSA-1483206
Chromosome Maintenance	Reactome	R-HSA-73886	1	110	0.899099601034	0.95549168198	RFC1	5981	http://www.reactome.org/cgi-bin/eventbrowser_st_id?ST_ID=R-HSA-73886
L13a-mediated translational silencing of Ceruloplasmin expression	Reactome	R-HSA-156827	1	112	0.903186666233	0.958312636269	UBA52	7311	http://www.reactome.org/cgi-bin/eventbrowser_st_id?ST_ID=R-HSA-156827
Cellular responses to stress	Reactome	R-HSA-2262752	5	387	0.903856566029	0.958356416226	IL1A|UBA52|CDKN2A|CCNA1|ATG16L1	3552|7311|1029|8900|55054	http://www.reactome.org/cgi-bin/eventbrowser_st_id?ST_ID=R-HSA-2262752
SRP-dependent cotranslational protein targeting to membrane	Reactome	R-HSA-1799339	1	113	0.905167720341	0.958536877533	UBA52	7311	http://www.reactome.org/cgi-bin/eventbrowser_st_id?ST_ID=R-HSA-1799339
GTP hydrolysis and joining of the 60S ribosomal subunit	Reactome	R-HSA-72706	1	113	0.905167720341	0.958536877533	UBA52	7311	http://www.reactome.org/cgi-bin/eventbrowser_st_id?ST_ID=R-HSA-72706
Interferon Signaling	Reactome	R-HSA-913531	2	191	0.906817847825	0.958716519037	JAK2|UBA52	3717|7311	http://www.reactome.org/cgi-bin/eventbrowser_st_id?ST_ID=R-HSA-913531
Nonsense Mediated Decay (NMD) enhanced by the Exon Junction Complex (EJC)	Reactome	R-HSA-975957	1	114	0.907108255525	0.958716519037	UBA52	7311	http://www.reactome.org/cgi-bin/eventbrowser_st_id?ST_ID=R-HSA-975957
Nonsense-Mediated Decay (NMD)	Reactome	R-HSA-927802	1	114	0.907108255525	0.958716519037	UBA52	7311	http://www.reactome.org/cgi-bin/eventbrowser_st_id?ST_ID=R-HSA-927802
L1CAM interactions	Reactome	R-HSA-373760	1	115	0.909009100144	0.959356710144	LAMA1	284217	http://www.reactome.org/cgi-bin/eventbrowser_st_id?ST_ID=R-HSA-373760
Rap1 signaling pathway	KEGG PATHWAY	hsa04015	2	211	0.911411084337	0.960694074312	RAF1|ADCY6	5894|112	http://www.genome.jp/kegg-bin/show_pathway?hsa04015/hsa:112%09red/hsa:5894%09red
Selenoamino acid metabolism	Reactome	R-HSA-2408522	1	117	0.912694946847	0.961192510222	UBA52	7311	http://www.reactome.org/cgi-bin/eventbrowser_st_id?ST_ID=R-HSA-2408522
Meiosis	Reactome	R-HSA-1500620	1	117	0.912694946847	0.961192510222	BLM	641	http://www.reactome.org/cgi-bin/eventbrowser_st_id?ST_ID=R-HSA-1500620
Cap-dependent Translation Initiation	Reactome	R-HSA-72737	1	120	0.917945791699	0.961324370336	UBA52	7311	http://www.reactome.org/cgi-bin/eventbrowser_st_id?ST_ID=R-HSA-72737
Respiratory electron transport, ATP synthesis by chemiosmotic coupling, and heat production by uncoupling proteins.	Reactome	R-HSA-163200	1	120	0.917945791699	0.961324370336	LRPPRC	10128	http://www.reactome.org/cgi-bin/eventbrowser_st_id?ST_ID=R-HSA-163200
Eukaryotic Translation Initiation	Reactome	R-HSA-72613	1	120	0.917945791699	0.961324370336	UBA52	7311	http://www.reactome.org/cgi-bin/eventbrowser_st_id?ST_ID=R-HSA-72613
Glycosaminoglycan metabolism	Reactome	R-HSA-1630316	1	122	0.921269790017	0.963550967945	GALNS	2588	http://www.reactome.org/cgi-bin/eventbrowser_st_id?ST_ID=R-HSA-1630316
Metabolism of amino acids and derivatives	Reactome	R-HSA-71291	4	339	0.921275697667	0.963550967945	CDO1|PSMD1|UBA52|DAO	1036|5707|7311|1610	http://www.reactome.org/cgi-bin/eventbrowser_st_id?ST_ID=R-HSA-71291
Neuronal System	Reactome	R-HSA-112316	4	339	0.921275697667	0.963550967945	PDPK1|RAF1|PTPRD|ADCY6	5170|5894|5789|112	http://www.reactome.org/cgi-bin/eventbrowser_st_id?ST_ID=R-HSA-112316
Spliceosome	KEGG PATHWAY	hsa03040	1	134	0.923179864919	0.964861354411	SF3B3	23450	http://www.genome.jp/kegg-bin/show_pathway?hsa03040/hsa:23450%09red
Membrane Trafficking	Reactome	R-HSA-199991	7	537	0.928721678077	0.968193754654	RIC1|DYNC2H1|DYNC1I2|UBA52|RAB3GAP2|NECAP2|GAPVD1	57589|79659|1781|7311|25782|55707|26130	http://www.reactome.org/cgi-bin/eventbrowser_st_id?ST_ID=R-HSA-199991
Ribosome	KEGG PATHWAY	hsa03010	1	138	0.928819017079	0.968193754654	UBA52	7311	http://www.genome.jp/kegg-bin/show_pathway?hsa03010/hsa:7311%09red
Infectious disease	Reactome	R-HSA-5663205	4	348	0.930177211904	0.969098128998	PSMD1|POLR2B|UBA52|PAK2	5707|5431|7311|5062	http://www.reactome.org/cgi-bin/eventbrowser_st_id?ST_ID=R-HSA-5663205
Post-translational protein modification	Reactome	R-HSA-597592	12	840	0.931848714287	0.969767923789	NOP58|DYNC2H1|DYNC1I2|TOP2B|PSMD1|UBA52|PMM2|BLM|TNKS|ADAMTS18|BIRC2|CCNA1	51602|79659|1781|7155|5707|7311|5373|641|8658|170692|329|8900	http://www.reactome.org/cgi-bin/eventbrowser_st_id?ST_ID=R-HSA-597592
Parkinson's disease	KEGG PATHWAY	hsa05012	1	142	0.934044987869	0.97124944694	APAF1	317	http://www.genome.jp/kegg-bin/show_pathway?hsa05012/hsa:317%09red
Mitotic Prophase	Reactome	R-HSA-68875	1	132	0.935976570352	0.97183934081	MCPH1	79648	http://www.reactome.org/cgi-bin/eventbrowser_st_id?ST_ID=R-HSA-68875
Non-alcoholic fatty liver disease (NAFLD)	KEGG PATHWAY	hsa04932	1	151	0.944445686178	0.975663512345	IL1A	3552	http://www.genome.jp/kegg-bin/show_pathway?hsa04932/hsa:3552%09red
RNA Polymerase II Transcription	Reactome	R-HSA-73857	1	143	0.949002821161	0.977200819844	POLR2B	5431	http://www.reactome.org/cgi-bin/eventbrowser_st_id?ST_ID=R-HSA-73857
Vesicle-mediated transport	Reactome	R-HSA-5653656	7	573	0.952433865677	0.978693096584	RIC1|DYNC2H1|DYNC1I2|UBA52|RAB3GAP2|NECAP2|GAPVD1	57589|79659|1781|7311|25782|55707|26130	http://www.reactome.org/cgi-bin/eventbrowser_st_id?ST_ID=R-HSA-5653656
GPCR downstream signaling	Reactome	R-HSA-388396	13	940	0.953185843157	0.978911650794	JAK2|PDPK1|ARHGEF6|TRPC7|RGSL1|OR4F6|OR1N1|TACR2|PDE2A|OR4F4|TIAM2|OBSCN|ADCY6	3717|5170|9459|57113|353299|390648|138883|6865|5138|26682|26230|84033|112	http://www.reactome.org/cgi-bin/eventbrowser_st_id?ST_ID=R-HSA-388396
RNA Polymerase I, RNA Polymerase III, and Mitochondrial Transcription	Reactome	R-HSA-504046	1	149	0.954954155271	0.979584269367	NFIB	4781	http://www.reactome.org/cgi-bin/eventbrowser_st_id?ST_ID=R-HSA-504046
Protein processing in endoplasmic reticulum	KEGG PATHWAY	hsa04141	1	166	0.958270444477	0.980061561287	UBQLN4	56893	http://www.genome.jp/kegg-bin/show_pathway?hsa04141/hsa:56893%09red
Olfactory transduction	KEGG PATHWAY	hsa04740	4	420	0.959074368531	0.980061561287	OR4F4|OR4F6|OR1N1|PDE2A	26682|390648|138883|5138	http://www.genome.jp/kegg-bin/show_pathway?hsa04740/hsa:5138%09red/hsa:26682%09red/hsa:390648%09red/hsa:138883%09red
Signaling by GPCR	Reactome	R-HSA-372790	18	1248	0.959295184128	0.980061561287	ADCY6|JAK2|PDPK1|ARHGEF6|TRPC7|PRKAR1A|RGSL1|UBA52|OR1N1|TACR2|RAF1|PPP2R5A|PDE2A|OR4F4|PSMD1|TIAM2|OBSCN|OR4F6	112|3717|5170|9459|57113|5573|353299|7311|138883|6865|5894|5525|5138|26682|5707|26230|84033|390648	http://www.reactome.org/cgi-bin/eventbrowser_st_id?ST_ID=R-HSA-372790
Alzheimer's disease	KEGG PATHWAY	hsa05010	1	168	0.959833085681	0.980061561287	APAF1	317	http://www.genome.jp/kegg-bin/show_pathway?hsa05010/hsa:317%09red
G alpha (i) signalling events	Reactome	R-HSA-418594	2	242	0.960686841925	0.980061561287	RGSL1|ADCY6	353299|112	http://www.reactome.org/cgi-bin/eventbrowser_st_id?ST_ID=R-HSA-418594
Translation	Reactome	R-HSA-72766	1	157	0.961823629726	0.980183461695	UBA52	7311	http://www.reactome.org/cgi-bin/eventbrowser_st_id?ST_ID=R-HSA-72766
The citric acid (TCA) cycle and respiratory electron transport	Reactome	R-HSA-1428517	1	163	0.966279353067	0.983202514814	LRPPRC	10128	http://www.reactome.org/cgi-bin/eventbrowser_st_id?ST_ID=R-HSA-1428517
Transcriptional misregulation in cancer	KEGG PATHWAY	hsa05202	1	180	0.968055952576	0.983357783555	CCNA1	8900	http://www.genome.jp/kegg-bin/show_pathway?hsa05202/hsa:8900%09red
Chromatin organization	Reactome	R-HSA-4839726	2	265	0.973650758025	0.986835914631	KMT2D|JAK2	8085|3717	http://www.reactome.org/cgi-bin/eventbrowser_st_id?ST_ID=R-HSA-4839726
Chromatin modifying enzymes	Reactome	R-HSA-3247509	2	265	0.973650758025	0.986835914631	KMT2D|JAK2	8085|3717	http://www.reactome.org/cgi-bin/eventbrowser_st_id?ST_ID=R-HSA-3247509
Metabolism of carbohydrates	Reactome	R-HSA-71387	2	281	0.980117624347	0.990153509898	UBA52|GALNS	7311|2588	http://www.reactome.org/cgi-bin/eventbrowser_st_id?ST_ID=R-HSA-71387
Peptide ligand-binding receptors	Reactome	R-HSA-375276	1	196	0.982962857711	0.991854824373	TACR2	6865	http://www.reactome.org/cgi-bin/eventbrowser_st_id?ST_ID=R-HSA-375276
Olfactory Signaling Pathway	Reactome	R-HSA-381753	3	374	0.983624281914	0.991854824373	OR4F4|OR4F6|OR1N1	26682|390648|138883	http://www.reactome.org/cgi-bin/eventbrowser_st_id?ST_ID=R-HSA-381753
Biological oxidations	Reactome	R-HSA-211859	1	198	0.98365352731	0.991854824373	CYP27B1	1594	http://www.reactome.org/cgi-bin/eventbrowser_st_id?ST_ID=R-HSA-211859
Metabolic pathways	KEGG PATHWAY	hsa01100	14	1243	0.989148402797	0.994729637567	POLR2B|CTPS1|PIK3C2B|CYP27B1|SMPD4|DAO|GALNS|PLA2G4E|ACSL4|ACSL1|PMM2|PLCG2|CDO1|PANK4	5431|1503|5287|1594|55627|1610|2588|123745|2182|2180|5373|5336|1036|55229	http://www.genome.jp/kegg-bin/show_pathway?hsa01100/hsa:5336%09red/hsa:1036%09red/hsa:1503%09red/hsa:123745%09red/hsa:2588%09red/hsa:5373%09red/hsa:55627%09red/hsa:5287%09red/hsa:5431%09red/hsa:55229%09red/hsa:1610%09red/hsa:1594%09red/hsa:2180%09red/hsa:2182%09red
Endocytosis	KEGG PATHWAY	hsa04144	1	260	0.99308132236	0.997795848814	WWP1	11059	http://www.genome.jp/kegg-bin/show_pathway?hsa04144/hsa:11059%09red
Neuroactive ligand-receptor interaction	KEGG PATHWAY	hsa04080	1	278	0.995099304232	0.998273910518	TACR2	6865	http://www.genome.jp/kegg-bin/show_pathway?hsa04080/hsa:6865%09red
Signal Transduction	Reactome	R-HSA-162582	34	2448	0.995449233676	0.998273910518	JAK2|PDPK1|ARHGEF6|TRPC7|UBA52|RGSL1|XIAP|OR1N1|WWP1|PPP2R5A|ADCY6|OR4F4|PPP1CB|DYNC2H1|POLR2B|PSMD1|APOC2|TNKS|TIAM2|BIRC2|PDE2A|CHN1|OBSCN|PAK2|OR4F6|RAF1|MYH10|TACR2|SPC24|KMT2D|DTX1|COL5A1|PRKAR1A|MAML1	3717|5170|9459|57113|7311|353299|331|138883|11059|5525|112|26682|5500|79659|5431|5707|344|8658|26230|329|5138|1123|84033|5062|390648|5894|4628|6865|147841|8085|1840|1289|5573|9794	http://www.reactome.org/cgi-bin/eventbrowser_st_id?ST_ID=R-HSA-162582
SLC-mediated transmembrane transport	Reactome	R-HSA-425407	1	265	0.995915517884	0.998273910518	SLC17A6	57084	http://www.reactome.org/cgi-bin/eventbrowser_st_id?ST_ID=R-HSA-425407
Metabolism	Reactome	R-HSA-1430728	25	1975	0.997374586947	0.999060480434	UBA52|ADCY6|PLA2G4E|LRPPRC|SLC25A20|PLCG2|PPP1CB|ACSF2|MED30|PSMD1|DAO|APOC2|CTPS1|TIAM2|CDO1|SMPD4|PIK3C2B|GALNS|CYP27B1|ACSL1|SLC19A3|ACSL4|ABCA1|PRKAR1A|PANK4	7311|112|123745|10128|788|5336|5500|80221|90390|5707|1610|344|1503|26230|1036|55627|5287|2588|1594|2180|80704|2182|19|5573|55229	http://www.reactome.org/cgi-bin/eventbrowser_st_id?ST_ID=R-HSA-1430728
Metabolism of proteins	Reactome	R-HSA-392499	15	1378	0.998144142519	0.999525730647	EXOSC6|NOP58|DYNC2H1|DYNC1I2|TOP2B|PSMD1|UBA52|PMM2|BLM|TNKS|CST3|ADAMTS18|BIRC2|CCNA1|DCP2	118460|51602|79659|1781|7155|5707|7311|5373|641|8658|1471|170692|329|8900|167227	http://www.reactome.org/cgi-bin/eventbrowser_st_id?ST_ID=R-HSA-392499
Class A/1 (Rhodopsin-like receptors)	Reactome	R-HSA-373076	1	325	0.998821192937	0.999833511713	TACR2	6865	http://www.reactome.org/cgi-bin/eventbrowser_st_id?ST_ID=R-HSA-373076
GPCR ligand binding	Reactome	R-HSA-500792	1	451	0.999913491307	0.999913491307	TACR2	6865	http://www.reactome.org/cgi-bin/eventbrowser_st_id?ST_ID=R-HSA-500792
